# Supplementary material for: Genetic Basis of Egg Production in Baicheng-You Chickens: A Genome-Wide Association Study
Source: Animals (Basel). 2025 Nov 21;15(23):3360. doi: 10.3390/ani15233360 (PMC12691223; doi:10.3390/ani15233360)
Supplement: Supplementary file 1 [file animals-15-03360-s001.zip › Supplementary Table.xlsx]

## Sheet: Supplementary Table S1
The genomic inflation factor (λ) for each phenotype is as follows:
Phenotype FEW: λ = 1.0071
Phenotype BWFE: λ = 1.0102
Phenotype MCD: λ = 1.0091
Phenotype EN1: λ = 1.0066
Phenotype EN2: λ = 1.0009

## Sheet: Supplementary Table S2
Supplementary Table S2 Candidate Gene Information for Egg-Laying Traits in Baicheng-You Chickens
#Uploaded_variation	Location	Allele	Consequence	IMPACT	SYMBOL	Gene	Feature_type	Feature	BIOTYPE	EXON	INTRON	HGVSc	HGVSp	cDNA_position	CDS_position	Protein_position	Amino_acids	Codons	Existing_variation	REF_ALLELE	UPLOADED_ALLELE	DISTANCE	STRAND	FLAGS	SYMBOL_SOURCE	HGNC_ID	MANE	MANE_SELECT	MANE_PLUS_CLINICAL	TSL	APPRIS	ENSP	REFSEQ_MATCH	SOURCE	REFSEQ_OFFSET	SIFT	CLIN_SIG	SOMATIC	PHENO	MOTIF_NAME	MOTIF_POS	HIGH_INF_POS	MOTIF_SCORE_CHANGE	TRANSCRIPTION_FACTORS
.	1:59463692-59463692	C	downstream_gene_variant	MODIFIER	AMN1	ENSGALG00010010734	Transcript	ENSGALT00010025612.1	protein_coding	-	-	-	-	-	-	-	-	-	-	T	T/C	8314	1	-	Uniprot_gn	-	-	-	-	-	A2	ENSGALP00010014439	-	Ensembl	-	-	-	-	-	-	-	-	-	-
.	1:59463692-59463692	C	downstream_gene_variant	MODIFIER	AMN1	ENSGALG00010010734	Transcript	ENSGALT00010025618.1	protein_coding	-	-	-	-	-	-	-	-	-	-	T	T/C	7703	1	-	Uniprot_gn	-	-	-	-	-	A2	ENSGALP00010014442	-	Ensembl	-	-	-	-	-	-	-	-	-	-
.	1:59463692-59463692	C	downstream_gene_variant	MODIFIER	AMN1	ENSGALG00010010734	Transcript	ENSGALT00010025626.1	protein_coding	-	-	-	-	-	-	-	-	-	-	T	T/C	10004	1	-	Uniprot_gn	-	-	-	-	-	-	ENSGALP00010014445	-	Ensembl	-	-	-	-	-	-	-	-	-	-
.	1:59463692-59463692	C	downstream_gene_variant	MODIFIER	AMN1	ENSGALG00010010734	Transcript	ENSGALT00010025627.1	protein_coding	-	-	-	-	-	-	-	-	-	-	T	T/C	7714	1	-	Uniprot_gn	-	-	-	-	-	P2	ENSGALP00010014447	-	Ensembl	-	-	-	-	-	-	-	-	-	-
.	1:59463692-59463692	C	upstream_gene_variant	MODIFIER	ETFBKMT	ENSGALG00010010752	Transcript	ENSGALT00010025680.1	protein_coding	-	-	-	-	-	-	-	-	-	-	T	T/C	650	-1	-	Uniprot_gn	-	-	-	-	-	P2	ENSGALP00010014472	-	Ensembl	-	-	-	-	-	-	-	-	-	-
.	1:59463692-59463692	C	upstream_gene_variant	MODIFIER	ETFBKMT	ENSGALG00010010752	Transcript	ENSGALT00010025685.1	protein_coding	-	-	-	-	-	-	-	-	-	-	T	T/C	601	-1	-	Uniprot_gn	-	-	-	-	-	A2	ENSGALP00010014476	-	Ensembl	-	-	-	-	-	-	-	-	-	-
.	1:59463692-59463692	C	upstream_gene_variant	MODIFIER	RESF1	ENSGALG00010011250	Transcript	ENSGALT00010026860.1	protein_coding	-	-	-	-	-	-	-	-	-	-	T	T/C	93013	-1	-	Uniprot_gn	-	-	-	-	-	A2	ENSGALP00010015306	-	Ensembl	-	-	-	-	-	-	-	-	-	-
.	1:59463692-59463692	C	upstream_gene_variant	MODIFIER	RESF1	ENSGALG00010011250	Transcript	ENSGALT00010026863.1	protein_coding	-	-	-	-	-	-	-	-	-	-	T	T/C	85769	-1	-	Uniprot_gn	-	-	-	-	-	A2	ENSGALP00010015308	-	Ensembl	-	-	-	-	-	-	-	-	-	-
.	1:59463692-59463692	C	upstream_gene_variant	MODIFIER	RESF1	ENSGALG00010011250	Transcript	ENSGALT00010026865.1	protein_coding	-	-	-	-	-	-	-	-	-	-	T	T/C	65640	-1	-	Uniprot_gn	-	-	-	-	-	A2	ENSGALP00010015309	-	Ensembl	-	-	-	-	-	-	-	-	-	-
.	1:59463692-59463692	C	upstream_gene_variant	MODIFIER	RESF1	ENSGALG00010011250	Transcript	ENSGALT00010026869.1	protein_coding	-	-	-	-	-	-	-	-	-	-	T	T/C	65618	-1	-	Uniprot_gn	-	-	-	-	-	P5	ENSGALP00010015311	-	Ensembl	-	-	-	-	-	-	-	-	-	-
.	1:59463692-59463692	C	upstream_gene_variant	MODIFIER	DENND5B	ENSGALG00010011997	Transcript	ENSGALT00010028724.1	protein_coding	-	-	-	-	-	-	-	-	-	-	T	T/C	44701	1	-	Uniprot_gn	-	-	-	-	-	-	ENSGALP00010016524	-	Ensembl	-	-	-	-	-	-	-	-	-	-
.	1:59463692-59463692	C	upstream_gene_variant	MODIFIER	DENND5B	ENSGALG00010011997	Transcript	ENSGALT00010028731.1	protein_coding	-	-	-	-	-	-	-	-	-	-	T	T/C	13450	1	-	Uniprot_gn	-	-	-	-	-	-	ENSGALP00010016528	-	Ensembl	-	-	-	-	-	-	-	-	-	-
.	1:59463692-59463692	C	upstream_gene_variant	MODIFIER	DENND5B	ENSGALG00010011997	Transcript	ENSGALT00010028735.1	protein_coding	-	-	-	-	-	-	-	-	-	-	T	T/C	12448	1	-	Uniprot_gn	-	-	-	-	-	-	ENSGALP00010016530	-	Ensembl	-	-	-	-	-	-	-	-	-	-
.	1:59463692-59463692	C	upstream_gene_variant	MODIFIER	DENND5B	ENSGALG00010011997	Transcript	ENSGALT00010028738.1	protein_coding	-	-	-	-	-	-	-	-	-	-	T	T/C	12397	1	-	Uniprot_gn	-	-	-	-	-	-	ENSGALP00010016532	-	Ensembl	-	-	-	-	-	-	-	-	-	-
.	1:59463692-59463692	C	upstream_gene_variant	MODIFIER	DENND5B	ENSGALG00010011997	Transcript	ENSGALT00010028743.1	protein_coding	-	-	-	-	-	-	-	-	-	-	T	T/C	11112	1	-	Uniprot_gn	-	-	-	-	-	-	ENSGALP00010016536	-	Ensembl	-	-	-	-	-	-	-	-	-	-
.	1:59463692-59463692	C	upstream_gene_variant	MODIFIER	DENND5B	ENSGALG00010011997	Transcript	ENSGALT00010028751.1	protein_coding	-	-	-	-	-	-	-	-	-	-	T	T/C	11086	1	-	Uniprot_gn	-	-	-	-	-	-	ENSGALP00010016541	-	Ensembl	-	-	-	-	-	-	-	-	-	-
.	1:59463692-59463692	C	upstream_gene_variant	MODIFIER	DENND5B	ENSGALG00010011997	Transcript	ENSGALT00010028758.1	protein_coding	-	-	-	-	-	-	-	-	-	-	T	T/C	11013	1	-	Uniprot_gn	-	-	-	-	-	P1	ENSGALP00010016545	-	Ensembl	-	-	-	-	-	-	-	-	-	-
.	1:59463692-59463692	C	upstream_gene_variant	MODIFIER	DENND5B	ENSGALG00010011997	Transcript	ENSGALT00010028760.1	protein_coding	-	-	-	-	-	-	-	-	-	-	T	T/C	1848	1	-	Uniprot_gn	-	-	-	-	-	-	ENSGALP00010016547	-	Ensembl	-	-	-	-	-	-	-	-	-	-
.	1:59463692-59463692	C	upstream_gene_variant	MODIFIER	DENND5B	ENSGALG00010011997	Transcript	ENSGALT00010028765.1	protein_coding	-	-	-	-	-	-	-	-	-	-	T	T/C	193	1	-	Uniprot_gn	-	-	-	-	-	-	ENSGALP00010016549	-	Ensembl	-	-	-	-	-	-	-	-	-	-
.	1:59463692-59463692	C	upstream_gene_variant	MODIFIER	FAM60A	ENSGALG00010012054	Transcript	ENSGALT00010028868.1	protein_coding	-	-	-	-	-	-	-	-	-	-	T	T/C	141273	1	-	EntrezGene	-	-	-	-	-	-	ENSGALP00010016627	-	Ensembl	-	-	-	-	-	-	-	-	-	-
.	1:59463692-59463692	C	upstream_gene_variant	MODIFIER	FAM60A	ENSGALG00010012054	Transcript	ENSGALT00010028870.1	protein_coding	-	-	-	-	-	-	-	-	-	-	T	T/C	134878	1	-	EntrezGene	-	-	-	-	-	-	ENSGALP00010016629	-	Ensembl	-	-	-	-	-	-	-	-	-	-
.	1:59463692-59463692	C	upstream_gene_variant	MODIFIER	FAM60A	ENSGALG00010012054	Transcript	ENSGALT00010028872.1	protein_coding	-	-	-	-	-	-	-	-	-	-	T	T/C	133870	1	-	EntrezGene	-	-	-	-	-	P1	ENSGALP00010016631	-	Ensembl	-	-	-	-	-	-	-	-	-	-
.	1:59463692-59463692	C	upstream_gene_variant	MODIFIER	CAPRIN2	ENSGALG00010012072	Transcript	ENSGALT00010028924.1	protein_coding	-	-	-	-	-	-	-	-	-	-	T	T/C	167908	1	-	Uniprot_gn	-	-	-	-	-	A2	ENSGALP00010016683	-	Ensembl	-	-	-	-	-	-	-	-	-	-
.	1:59463692-59463692	C	upstream_gene_variant	MODIFIER	CAPRIN2	ENSGALG00010012072	Transcript	ENSGALT00010028927.1	protein_coding	-	-	-	-	-	-	-	-	-	-	T	T/C	167908	1	-	Uniprot_gn	-	-	-	-	-	P4	ENSGALP00010016686	-	Ensembl	-	-	-	-	-	-	-	-	-	-
.	1:59463692-59463692	C	upstream_gene_variant	MODIFIER	CAPRIN2	ENSGALG00010012072	Transcript	ENSGALT00010028929.1	protein_coding	-	-	-	-	-	-	-	-	-	-	T	T/C	167549	1	-	Uniprot_gn	-	-	-	-	-	A2	ENSGALP00010016688	-	Ensembl	-	-	-	-	-	-	-	-	-	-
.	1:59463692-59463692	C	upstream_gene_variant	MODIFIER	CAPRIN2	ENSGALG00010012072	Transcript	ENSGALT00010028932.1	protein_coding	-	-	-	-	-	-	-	-	-	-	T	T/C	167555	1	-	Uniprot_gn	-	-	-	-	-	-	ENSGALP00010016691	-	Ensembl	-	-	-	-	-	-	-	-	-	-
.	1:59463692-59463692	C	upstream_gene_variant	MODIFIER	-	ENSGALG00010015780	Transcript	ENSGALT00010037986.1	lncRNA	-	-	-	-	-	-	-	-	-	-	T	T/C	53834	-1	-	-	-	-	-	-	-	-	-	-	Ensembl	-	-	-	-	-	-	-	-	-	-
.	1:59463692-59463692	C	downstream_gene_variant	MODIFIER	-	ENSGALG00010015781	Transcript	ENSGALT00010037989.1	lncRNA	-	-	-	-	-	-	-	-	-	-	T	T/C	40945	1	-	-	-	-	-	-	-	-	-	-	Ensembl	-	-	-	-	-	-	-	-	-	-
.	1:59463692-59463692	C	downstream_gene_variant	MODIFIER	-	ENSGALG00010015783	Transcript	ENSGALT00010037991.1	lncRNA	-	-	-	-	-	-	-	-	-	-	T	T/C	38213	1	-	-	-	-	-	-	-	-	-	-	Ensembl	-	-	-	-	-	-	-	-	-	-
.	1:59463692-59463692	C	downstream_gene_variant	MODIFIER	-	ENSGALG00010015784	Transcript	ENSGALT00010037993.1	lncRNA	-	-	-	-	-	-	-	-	-	-	T	T/C	33289	1	-	-	-	-	-	-	-	-	-	-	Ensembl	-	-	-	-	-	-	-	-	-	-
.	1:59463692-59463692	C	upstream_gene_variant	MODIFIER	-	ENSGALG00010015786	Transcript	ENSGALT00010037997.1	lncRNA	-	-	-	-	-	-	-	-	-	-	T	T/C	123534	1	-	-	-	-	-	-	-	-	-	-	Ensembl	-	-	-	-	-	-	-	-	-	-
.	1:59463692-59463692	C	upstream_gene_variant	MODIFIER	-	ENSGALG00010015864	Transcript	ENSGALT00010038217.1	lncRNA	-	-	-	-	-	-	-	-	-	-	T	T/C	132372	-1	-	-	-	-	-	-	-	-	-	-	Ensembl	-	-	-	-	-	-	-	-	-	-
.	1:59463692-59463692	C	upstream_gene_variant	MODIFIER	-	ENSGALG00010015864	Transcript	ENSGALT00010038219.1	lncRNA	-	-	-	-	-	-	-	-	-	-	T	T/C	110059	-1	-	-	-	-	-	-	-	-	-	-	Ensembl	-	-	-	-	-	-	-	-	-	-
.	1:59463692-59463692	C	upstream_gene_variant	MODIFIER	-	ENSGALG00010015864	Transcript	ENSGALT00010038220.1	lncRNA	-	-	-	-	-	-	-	-	-	-	T	T/C	120651	-1	-	-	-	-	-	-	-	-	-	-	Ensembl	-	-	-	-	-	-	-	-	-	-
.	1:59463692-59463692	C	upstream_gene_variant	MODIFIER	-	ENSGALG00010015864	Transcript	ENSGALT00010038221.1	lncRNA	-	-	-	-	-	-	-	-	-	-	T	T/C	108882	-1	-	-	-	-	-	-	-	-	-	-	Ensembl	-	-	-	-	-	-	-	-	-	-
.	1:59463692-59463692	C	upstream_gene_variant	MODIFIER	-	ENSGALG00010015864	Transcript	ENSGALT00010038223.1	lncRNA	-	-	-	-	-	-	-	-	-	-	T	T/C	108970	-1	-	-	-	-	-	-	-	-	-	-	Ensembl	-	-	-	-	-	-	-	-	-	-
.	1:59463692-59463692	C	upstream_gene_variant	MODIFIER	gga-mir-1593	ENSGALG00010015880	Transcript	ENSGALT00010038275.1	miRNA	-	-	-	-	-	-	-	-	-	-	T	T/C	150920	1	-	miRBase	-	-	-	-	-	-	-	-	Ensembl	-	-	-	-	-	-	-	-	-	-
.	1:59463692-59463692	C	upstream_gene_variant	MODIFIER	gga-mir-6700	ENSGALG00010015888	Transcript	ENSGALT00010038286.1	miRNA	-	-	-	-	-	-	-	-	-	-	T	T/C	70535	-1	-	miRBase	-	-	-	-	-	-	-	-	Ensembl	-	-	-	-	-	-	-	-	-	-
.	1:59463692-59463692	C	upstream_gene_variant	MODIFIER	BICD1	ENSGALG00010015918	Transcript	ENSGALT00010038357.1	protein_coding	-	-	-	-	-	-	-	-	-	-	T	T/C	143645	-1	-	Uniprot_gn	-	-	-	-	-	-	ENSGALP00010022172	-	Ensembl	-	-	-	-	-	-	-	-	-	-
.	1:59463692-59463692	C	upstream_gene_variant	MODIFIER	BICD1	ENSGALG00010015918	Transcript	ENSGALT00010038359.1	protein_coding	-	-	-	-	-	-	-	-	-	-	T	T/C	143645	-1	-	Uniprot_gn	-	-	-	-	-	-	ENSGALP00010022174	-	Ensembl	-	-	-	-	-	-	-	-	-	-
.	1:59463692-59463692	C	upstream_gene_variant	MODIFIER	BICD1	ENSGALG00010015918	Transcript	ENSGALT00010038363.1	protein_coding	-	-	-	-	-	-	-	-	-	-	T	T/C	143645	-1	-	Uniprot_gn	-	-	-	-	-	-	ENSGALP00010022178	-	Ensembl	-	-	-	-	-	-	-	-	-	-
.	1:59463692-59463692	C	upstream_gene_variant	MODIFIER	BICD1	ENSGALG00010015918	Transcript	ENSGALT00010038365.1	protein_coding	-	-	-	-	-	-	-	-	-	-	T	T/C	143645	-1	-	Uniprot_gn	-	-	-	-	-	P1	ENSGALP00010022180	-	Ensembl	-	-	-	-	-	-	-	-	-	-
.	1:59463692-59463692	C	upstream_gene_variant	MODIFIER	BICD1	ENSGALG00010015918	Transcript	ENSGALT00010038368.1	protein_coding	-	-	-	-	-	-	-	-	-	-	T	T/C	143645	-1	-	Uniprot_gn	-	-	-	-	-	-	ENSGALP00010022183	-	Ensembl	-	-	-	-	-	-	-	-	-	-
.	1:59463692-59463692	C	upstream_gene_variant	MODIFIER	BICD1	ENSGALG00010015918	Transcript	ENSGALT00010038369.1	protein_coding	-	-	-	-	-	-	-	-	-	-	T	T/C	143645	-1	-	Uniprot_gn	-	-	-	-	-	-	ENSGALP00010022184	-	Ensembl	-	-	-	-	-	-	-	-	-	-
.	1:59463692-59463692	C	upstream_gene_variant	MODIFIER	FAM60A	418140	Transcript	NM_001030766.1	protein_coding	-	-	-	-	-	-	-	-	-	-	T	T/C	134879	1	-	EntrezGene	-	-	-	-	-	-	NP_001025937.1	-	RefSeq	-	-	-	-	-	-	-	-	-	-
.	1:59463692-59463692	C	upstream_gene_variant	MODIFIER	-	NM_001030766	Transcript	NM_001030766.2	cDNA	-	-	-	-	-	-	-	-	-	-	T	T/C	134922	1	-	-	-	-	-	-	-	-	-	-	RefSeq	-	-	-	-	-	-	-	-	-	-
.	1:59463692-59463692	C	upstream_gene_variant	MODIFIER	MIR1593	100315731	Transcript	NR_035079.1	miRNA	-	-	-	-	-	-	-	-	-	-	T	T/C	150920	1	-	EntrezGene	-	-	-	-	-	-	-	-	RefSeq	-	-	-	-	-	-	-	-	-	-
.	1:59463692-59463692	C	upstream_gene_variant	MODIFIER	MIR6700	102466713	Transcript	NR_105571.1	miRNA	-	-	-	-	-	-	-	-	-	-	T	T/C	70535	-1	-	EntrezGene	-	-	-	-	-	-	-	-	RefSeq	-	-	-	-	-	-	-	-	-	-
.	1:59463692-59463692	C	upstream_gene_variant	MODIFIER	DENND5B	418139	Transcript	XM_001235264.6	protein_coding	-	-	-	-	-	-	-	-	-	-	T	T/C	10951	1	-	EntrezGene	-	-	-	-	-	-	XP_001235265.2	-	RefSeq	-	-	-	-	-	-	-	-	-	-
.	1:59463692-59463692	C	upstream_gene_variant	MODIFIER	BICD1	427919	Transcript	XM_004937883.4	protein_coding	-	-	-	-	-	-	-	-	-	-	T	T/C	143495	-1	-	EntrezGene	-	-	-	-	-	-	XP_004937940.1	-	RefSeq	-	-	-	-	-	-	-	-	-	-
.	1:59463692-59463692	C	upstream_gene_variant	MODIFIER	BICD1	427919	Transcript	XM_004937884.4	protein_coding	-	-	-	-	-	-	-	-	-	-	T	T/C	143499	-1	-	EntrezGene	-	-	-	-	-	-	XP_004937941.1	-	RefSeq	-	-	-	-	-	-	-	-	-	-
.	1:59463692-59463692	C	upstream_gene_variant	MODIFIER	BICD1	427919	Transcript	XM_004937885.4	protein_coding	-	-	-	-	-	-	-	-	-	-	T	T/C	143500	-1	-	EntrezGene	-	-	-	-	-	-	XP_004937942.1	-	RefSeq	-	-	-	-	-	-	-	-	-	-
.	1:59463692-59463692	C	upstream_gene_variant	MODIFIER	BICD1	427919	Transcript	XM_004937888.4	protein_coding	-	-	-	-	-	-	-	-	-	-	T	T/C	143502	-1	-	EntrezGene	-	-	-	-	-	-	XP_004937945.1	-	RefSeq	-	-	-	-	-	-	-	-	-	-
.	1:59463692-59463692	C	upstream_gene_variant	MODIFIER	BICD1	427919	Transcript	XM_004937890.4	protein_coding	-	-	-	-	-	-	-	-	-	-	T	T/C	143502	-1	-	EntrezGene	-	-	-	-	-	-	XP_004937947.1	-	RefSeq	-	-	-	-	-	-	-	-	-	-
.	1:59463692-59463692	C	upstream_gene_variant	MODIFIER	BICD1	427919	Transcript	XM_004937892.4	protein_coding	-	-	-	-	-	-	-	-	-	-	T	T/C	143503	-1	-	EntrezGene	-	-	-	-	-	-	XP_004937949.1	-	RefSeq	-	-	-	-	-	-	-	-	-	-
.	1:59463692-59463692	C	upstream_gene_variant	MODIFIER	ETFBKMT	418138	Transcript	XM_004937893.3	protein_coding	-	-	-	-	-	-	-	-	-	-	T	T/C	650	-1	-	EntrezGene	-	-	-	-	-	-	XP_004937950.2	-	RefSeq	-	-	-	-	-	-	-	-	-	-
.	1:59463692-59463692	C	upstream_gene_variant	MODIFIER	DENND5B	418139	Transcript	XM_004937901.4	protein_coding	-	-	-	-	-	-	-	-	-	-	T	T/C	10951	1	-	EntrezGene	-	-	-	-	-	-	XP_004937958.1	-	RefSeq	-	-	-	-	-	-	-	-	-	-
.	1:59463692-59463692	C	upstream_gene_variant	MODIFIER	FAM60A	418140	Transcript	XM_015285715.3	protein_coding	-	-	-	-	-	-	-	-	-	-	T	T/C	140843	1	-	EntrezGene	-	-	-	-	-	-	XP_015141201.1	-	RefSeq	-	-	-	-	-	-	-	-	-	-
.	1:59463692-59463692	C	upstream_gene_variant	MODIFIER	FAM60A	418140	Transcript	XM_015285722.3	protein_coding	-	-	-	-	-	-	-	-	-	-	T	T/C	134878	1	-	EntrezGene	-	-	-	-	-	-	XP_015141208.1	-	RefSeq	-	-	-	-	-	-	-	-	-	-
.	1:59463692-59463692	C	downstream_gene_variant	MODIFIER	AMN1	418137	Transcript	XM_015287097.3	protein_coding	-	-	-	-	-	-	-	-	-	-	T	T/C	7696	1	-	EntrezGene	-	-	-	-	-	-	XP_015142583.1	-	RefSeq	-	-	-	-	-	-	-	-	-	-
.	1:59463692-59463692	C	downstream_gene_variant	MODIFIER	AMN1	418137	Transcript	XM_015287103.3	protein_coding	-	-	-	-	-	-	-	-	-	-	T	T/C	7696	1	-	EntrezGene	-	-	-	-	-	-	XP_015142589.1	-	RefSeq	-	-	-	-	-	-	-	-	-	-
.	1:59463692-59463692	C	downstream_gene_variant	MODIFIER	AMN1	418137	Transcript	XM_015287105.3	protein_coding	-	-	-	-	-	-	-	-	-	-	T	T/C	7696	1	-	EntrezGene	-	-	-	-	-	-	XP_015142591.1	-	RefSeq	-	-	-	-	-	-	-	-	-	-
.	1:59463692-59463692	C	downstream_gene_variant	MODIFIER	AMN1	418137	Transcript	XM_015287111.3	protein_coding	-	-	-	-	-	-	-	-	-	-	T	T/C	7696	1	-	EntrezGene	-	-	-	-	-	-	XP_015142597.1	-	RefSeq	-	-	-	-	-	-	-	-	-	-
.	1:59463692-59463692	C	upstream_gene_variant	MODIFIER	ETFBKMT	418138	Transcript	XM_015287137.2	protein_coding	-	-	-	-	-	-	-	-	-	-	T	T/C	693	-1	-	EntrezGene	-	-	-	-	-	-	XP_015142623.2	-	RefSeq	-	-	-	-	-	-	-	-	-	-
.	1:59463692-59463692	C	upstream_gene_variant	MODIFIER	RESF1	418136	Transcript	XM_015287145.3	protein_coding	-	-	-	-	-	-	-	-	-	-	T	T/C	75305	-1	-	EntrezGene	-	-	-	-	-	-	XP_015142631.2	-	RefSeq	-	-	-	-	-	-	-	-	-	-
.	1:59463692-59463692	C	upstream_gene_variant	MODIFIER	RESF1	418136	Transcript	XM_015287153.3	protein_coding	-	-	-	-	-	-	-	-	-	-	T	T/C	75291	-1	-	EntrezGene	-	-	-	-	-	-	XP_015142639.2	-	RefSeq	-	-	-	-	-	-	-	-	-	-
.	1:59463692-59463692	C	upstream_gene_variant	MODIFIER	BICD1	427919	Transcript	XM_015287190.3	protein_coding	-	-	-	-	-	-	-	-	-	-	T	T/C	143497	-1	-	EntrezGene	-	-	-	-	-	-	XP_015142676.1	-	RefSeq	-	-	-	-	-	-	-	-	-	-
.	1:59463692-59463692	C	upstream_gene_variant	MODIFIER	BICD1	427919	Transcript	XM_025141350.2	protein_coding	-	-	-	-	-	-	-	-	-	-	T	T/C	143500	-1	-	EntrezGene	-	-	-	-	-	-	XP_024997118.1	-	RefSeq	-	-	-	-	-	-	-	-	-	-
.	1:59463692-59463692	C	upstream_gene_variant	MODIFIER	CAPRIN2	418141	Transcript	XM_025141430.2	protein_coding	-	-	-	-	-	-	-	-	-	-	T	T/C	168475	1	-	EntrezGene	-	-	-	-	-	-	XP_024997198.1	-	RefSeq	-	-	-	-	-	-	-	-	-	-
.	1:59463692-59463692	C	upstream_gene_variant	MODIFIER	CAPRIN2	418141	Transcript	XM_025141431.2	protein_coding	-	-	-	-	-	-	-	-	-	-	T	T/C	168198	1	-	EntrezGene	-	-	-	-	-	-	XP_024997199.1	-	RefSeq	-	-	-	-	-	-	-	-	-	-
.	1:59463692-59463692	C	upstream_gene_variant	MODIFIER	CAPRIN2	418141	Transcript	XM_025141435.2	protein_coding	-	-	-	-	-	-	-	-	-	-	T	T/C	168475	1	-	EntrezGene	-	-	-	-	-	-	XP_024997203.1	-	RefSeq	-	-	-	-	-	-	-	-	-	-
.	1:59463692-59463692	C	upstream_gene_variant	MODIFIER	FAM60A	418140	Transcript	XM_025148812.2	protein_coding	-	-	-	-	-	-	-	-	-	-	T	T/C	140843	1	-	EntrezGene	-	-	-	-	-	-	XP_025004580.1	-	RefSeq	-	-	-	-	-	-	-	-	-	-
.	1:59463692-59463692	C	upstream_gene_variant	MODIFIER	CAPRIN2	418141	Transcript	XM_040649278.1	protein_coding	-	-	-	-	-	-	-	-	-	-	T	T/C	168475	1	-	EntrezGene	-	-	-	-	-	-	XP_040505212.1	-	RefSeq	-	-	-	-	-	-	-	-	-	-
.	1:59463692-59463692	C	upstream_gene_variant	MODIFIER	FAM60A	418140	Transcript	XM_040697045.1	protein_coding	-	-	-	-	-	-	-	-	-	-	T	T/C	136819	1	-	EntrezGene	-	-	-	-	-	-	XP_040552979.1	-	RefSeq	-	-	-	-	-	-	-	-	-	-
.	1:59463692-59463692	C	upstream_gene_variant	MODIFIER	FAM60A	418140	Transcript	XM_040697049.1	protein_coding	-	-	-	-	-	-	-	-	-	-	T	T/C	134971	1	-	EntrezGene	-	-	-	-	-	-	XP_040552983.1	-	RefSeq	-	-	-	-	-	-	-	-	-	-
.	1:59463692-59463692	C	upstream_gene_variant	MODIFIER	FAM60A	418140	Transcript	XM_040697052.1	protein_coding	-	-	-	-	-	-	-	-	-	-	T	T/C	136819	1	-	EntrezGene	-	-	-	-	-	-	XP_040552986.1	-	RefSeq	-	-	-	-	-	-	-	-	-	-
.	1:59463692-59463692	C	upstream_gene_variant	MODIFIER	FAM60A	418140	Transcript	XM_040697053.1	protein_coding	-	-	-	-	-	-	-	-	-	-	T	T/C	135005	1	-	EntrezGene	-	-	-	-	-	-	XP_040552987.1	-	RefSeq	-	-	-	-	-	-	-	-	-	-
.	1:59463692-59463692	C	upstream_gene_variant	MODIFIER	FAM60A	418140	Transcript	XM_040697063.1	protein_coding	-	-	-	-	-	-	-	-	-	-	T	T/C	134889	1	-	EntrezGene	-	-	-	-	-	-	XP_040552997.1	-	RefSeq	-	-	-	-	-	-	-	-	-	-
.	1:59463692-59463692	C	upstream_gene_variant	MODIFIER	FAM60A	418140	Transcript	XM_040697067.1	protein_coding	-	-	-	-	-	-	-	-	-	-	T	T/C	133860	1	-	EntrezGene	-	-	-	-	-	-	XP_040553001.1	-	RefSeq	-	-	-	-	-	-	-	-	-	-
.	1:59463692-59463692	C	upstream_gene_variant	MODIFIER	FAM60A	418140	Transcript	XM_040697076.1	protein_coding	-	-	-	-	-	-	-	-	-	-	T	T/C	135088	1	-	EntrezGene	-	-	-	-	-	-	XP_040553010.1	-	RefSeq	-	-	-	-	-	-	-	-	-	-
.	1:59463692-59463692	C	upstream_gene_variant	MODIFIER	FAM60A	418140	Transcript	XM_040697079.1	protein_coding	-	-	-	-	-	-	-	-	-	-	T	T/C	141605	1	-	EntrezGene	-	-	-	-	-	-	XP_040553013.1	-	RefSeq	-	-	-	-	-	-	-	-	-	-
.	1:59463692-59463692	C	upstream_gene_variant	MODIFIER	BICD1	427919	Transcript	XM_040702526.1	protein_coding	-	-	-	-	-	-	-	-	-	-	T	T/C	143496	-1	-	EntrezGene	-	-	-	-	-	-	XP_040558460.1	-	RefSeq	-	-	-	-	-	-	-	-	-	-
.	1:59463692-59463692	C	upstream_gene_variant	MODIFIER	BICD1	427919	Transcript	XM_040702530.1	protein_coding	-	-	-	-	-	-	-	-	-	-	T	T/C	143499	-1	-	EntrezGene	-	-	-	-	-	-	XP_040558464.1	-	RefSeq	-	-	-	-	-	-	-	-	-	-
.	1:59463692-59463692	C	upstream_gene_variant	MODIFIER	RESF1	418136	Transcript	XM_040702645.1	protein_coding	-	-	-	-	-	-	-	-	-	-	T	T/C	91966	-1	-	EntrezGene	-	-	-	-	-	-	XP_040558579.1	-	RefSeq	-	-	-	-	-	-	-	-	-	-
.	1:59463692-59463692	C	downstream_gene_variant	MODIFIER	AMN1	418137	Transcript	XM_040706336.1	protein_coding	-	-	-	-	-	-	-	-	-	-	T	T/C	7696	1	-	EntrezGene	-	-	-	-	-	-	XP_040562270.1	-	RefSeq	-	-	-	-	-	-	-	-	-	-
.	1:59463692-59463692	C	downstream_gene_variant	MODIFIER	AMN1	418137	Transcript	XM_040706348.1	protein_coding	-	-	-	-	-	-	-	-	-	-	T	T/C	7696	1	-	EntrezGene	-	-	-	-	-	-	XP_040562282.1	-	RefSeq	-	-	-	-	-	-	-	-	-	-
.	1:59463692-59463692	C	upstream_gene_variant	MODIFIER	RESF1	418136	Transcript	XM_416367.7	protein_coding	-	-	-	-	-	-	-	-	-	-	T	T/C	53685	-1	-	EntrezGene	-	-	-	-	-	-	XP_416367.4	-	RefSeq	-	-	-	-	-	-	-	-	-	-
.	1:59463692-59463692	C	downstream_gene_variant	MODIFIER	AMN1	418137	Transcript	XM_416368.6	protein_coding	-	-	-	-	-	-	-	-	-	-	T	T/C	7696	1	-	EntrezGene	-	-	-	-	-	-	XP_416368.1	-	RefSeq	-	-	-	-	-	-	-	-	-	-
.	1:59463692-59463692	C	upstream_gene_variant	MODIFIER	ETFBKMT	418138	Transcript	XM_416369.6	protein_coding	-	-	-	-	-	-	-	-	-	-	T	T/C	574	-1	-	EntrezGene	-	-	-	-	-	-	XP_416369.2	-	RefSeq	-	-	-	-	-	-	-	-	-	-
.	1:59463692-59463692	C	upstream_gene_variant	MODIFIER	BICD1	427919	Transcript	XM_425492.7	protein_coding	-	-	-	-	-	-	-	-	-	-	T	T/C	143493	-1	-	EntrezGene	-	-	-	-	-	-	XP_425492.3	-	RefSeq	-	-	-	-	-	-	-	-	-	-
.	1:59463692-59463692	C	downstream_gene_variant	MODIFIER	AMN1	418137	Transcript	XR_001466671.3	misc_RNA	-	-	-	-	-	-	-	-	-	-	T	T/C	7696	1	-	EntrezGene	-	-	-	-	-	-	-	-	RefSeq	-	-	-	-	-	-	-	-	-	-
.	1:59463692-59463692	C	downstream_gene_variant	MODIFIER	LOC101752247	101752247	Transcript	XR_003071000.2	lncRNA	-	-	-	-	-	-	-	-	-	-	T	T/C	158615	-1	-	EntrezGene	-	-	-	-	-	-	-	-	RefSeq	-	-	-	-	-	-	-	-	-	-
.	1:59463692-59463692	C	non_coding_transcript_exon_variant	MODIFIER	LOC121109213	121109213	Transcript	XR_005862566.1	lncRNA	2025-01-03	-	-	-	568	-	-	-	-	-	T	T/C	-	1	-	EntrezGene	-	-	-	-	-	-	-	-	RefSeq	-	-	-	-	-	-	-	-	-	-
.	1:59463692-59463692	C	downstream_gene_variant	MODIFIER	LOC121109214	121109214	Transcript	XR_005862568.1	lncRNA	-	-	-	-	-	-	-	-	-	-	T	T/C	34637	-1	-	EntrezGene	-	-	-	-	-	-	-	-	RefSeq	-	-	-	-	-	-	-	-	-	-
.	1:59463692-59463692	C	regulatory_region_variant	MODIFIER	-	-	RegulatoryFeature	ENSGALR1_BFRLX	promoter	-	-	-	-	-	-	-	-	-	-	T	T/C	-	-	-	-	-	-	-	-	-	-	-	-	-	-	-	-	-	-	-	-	-	-	-
.	1:115602864-115602864	C	upstream_gene_variant	MODIFIER	TAB3	ENSGALG00010001837	Transcript	ENSGALT00010004182.1	protein_coding	-	-	-	-	-	-	-	-	-	rs741613209	T	T/C	151845	1	-	Uniprot_gn	-	-	-	-	-	P1	ENSGALP00010002479	-	Ensembl	-	-	-	-	-	-	-	-	-	-
.	1:115602864-115602864	C	upstream_gene_variant	MODIFIER	TAB3	ENSGALG00010001837	Transcript	ENSGALT00010004184.1	protein_coding	-	-	-	-	-	-	-	-	-	rs741613209	T	T/C	151845	1	-	Uniprot_gn	-	-	-	-	-	-	ENSGALP00010002481	-	Ensembl	-	-	-	-	-	-	-	-	-	-
.	1:115602864-115602864	C	intron_variant	MODIFIER	DMD	ENSGALG00010001982	Transcript	ENSGALT00010004531.1	protein_coding	-	66/76	-	-	-	-	-	-	-	rs741613209	T	T/C	-	1	-	EntrezGene	-	-	-	-	-	-	ENSGALP00010002757	-	Ensembl	-	-	-	-	-	-	-	-	-	-
.	1:115602864-115602864	C	intron_variant	MODIFIER	DMD	ENSGALG00010001982	Transcript	ENSGALT00010004541.1	protein_coding	-	63/72	-	-	-	-	-	-	-	rs741613209	T	T/C	-	1	-	EntrezGene	-	-	-	-	-	-	ENSGALP00010002762	-	Ensembl	-	-	-	-	-	-	-	-	-	-
.	1:115602864-115602864	C	intron_variant	MODIFIER	DMD	ENSGALG00010001982	Transcript	ENSGALT00010004560.1	protein_coding	-	66/77	-	-	-	-	-	-	-	rs741613209	T	T/C	-	1	-	EntrezGene	-	-	-	-	-	A2	ENSGALP00010002772	-	Ensembl	-	-	-	-	-	-	-	-	-	-
.	1:115602864-115602864	C	intron_variant	MODIFIER	DMD	ENSGALG00010001982	Transcript	ENSGALT00010004580.1	protein_coding	-	66/78	-	-	-	-	-	-	-	rs741613209	T	T/C	-	1	-	EntrezGene	-	-	-	-	-	A2	ENSGALP00010002785	-	Ensembl	-	-	-	-	-	-	-	-	-	-
.	1:115602864-115602864	C	intron_variant	MODIFIER	DMD	ENSGALG00010001982	Transcript	ENSGALT00010004594.1	protein_coding	-	66/77	-	-	-	-	-	-	-	rs741613209	T	T/C	-	1	-	EntrezGene	-	-	-	-	-	A2	ENSGALP00010002791	-	Ensembl	-	-	-	-	-	-	-	-	-	-
.	1:115602864-115602864	C	intron_variant	MODIFIER	DMD	ENSGALG00010001982	Transcript	ENSGALT00010004609.1	protein_coding	-	66/77	-	-	-	-	-	-	-	rs741613209	T	T/C	-	1	-	EntrezGene	-	-	-	-	-	A2	ENSGALP00010002798	-	Ensembl	-	-	-	-	-	-	-	-	-	-
.	1:115602864-115602864	C	intron_variant	MODIFIER	DMD	ENSGALG00010001982	Transcript	ENSGALT00010004617.1	protein_coding	-	65/77	-	-	-	-	-	-	-	rs741613209	T	T/C	-	1	-	EntrezGene	-	-	-	-	-	A2	ENSGALP00010002802	-	Ensembl	-	-	-	-	-	-	-	-	-	-
.	1:115602864-115602864	C	intron_variant	MODIFIER	DMD	ENSGALG00010001982	Transcript	ENSGALT00010004642.1	protein_coding	-	64/76	-	-	-	-	-	-	-	rs741613209	T	T/C	-	1	-	EntrezGene	-	-	-	-	-	-	ENSGALP00010002811	-	Ensembl	-	-	-	-	-	-	-	-	-	-
.	1:115602864-115602864	C	intron_variant	MODIFIER	DMD	ENSGALG00010001982	Transcript	ENSGALT00010004647.1	protein_coding	-	64/74	-	-	-	-	-	-	-	rs741613209	T	T/C	-	1	-	EntrezGene	-	-	-	-	-	-	ENSGALP00010002814	-	Ensembl	-	-	-	-	-	-	-	-	-	-
.	1:115602864-115602864	C	intron_variant	MODIFIER	DMD	ENSGALG00010001982	Transcript	ENSGALT00010004653.1	protein_coding	-	66/78	-	-	-	-	-	-	-	rs741613209	T	T/C	-	1	-	EntrezGene	-	-	-	-	-	P4	ENSGALP00010002817	-	Ensembl	-	-	-	-	-	-	-	-	-	-
.	1:115602864-115602864	C	downstream_gene_variant	MODIFIER	-	ENSGALG00010002147	Transcript	ENSGALT00010004802.1	protein_coding	-	-	-	-	-	-	-	-	-	rs741613209	T	T/C	74873	-1	-	-	-	-	-	-	-	P1	ENSGALP00010002892	-	Ensembl	-	-	-	-	-	-	-	-	-	-
.	1:115602864-115602864	C	downstream_gene_variant	MODIFIER	-	ENSGALG00010003690	Transcript	ENSGALT00010008537.1	protein_coding	-	-	-	-	-	-	-	-	-	rs741613209	T	T/C	90509	-1	-	-	-	-	-	-	-	P1	ENSGALP00010004996	-	Ensembl	-	-	-	-	-	-	-	-	-	-
.	1:115602864-115602864	C	intron_variant	MODIFIER	DMD	396236	Transcript	NM_205299.2	protein_coding	-	66/77	-	-	-	-	-	-	-	rs741613209	T	T/C	-	1	-	EntrezGene	-	-	-	-	-	-	NP_990630.2	-	RefSeq	-	-	-	-	-	-	-	-	-	-
.	1:115602864-115602864	C	intron_variant,non_coding_transcript_variant	MODIFIER	-	NM_205299	Transcript	NM_205299.3	cDNA	-	66/77	-	-	-	-	-	-	-	rs741613209	T	T/C	-	1	-	-	-	-	-	-	-	-	-	-	RefSeq	-	-	-	-	-	-	-	-	-	-
.	1:115602864-115602864	C	upstream_gene_variant	MODIFIER	TAB3	418588	Transcript	XM_015302232.3	protein_coding	-	-	-	-	-	-	-	-	-	rs741613209	T	T/C	152240	1	-	EntrezGene	-	-	-	-	-	-	XP_015157718.1	-	RefSeq	-	-	-	-	-	-	-	-	-	-
.	1:115602864-115602864	C	upstream_gene_variant	MODIFIER	TAB3	418588	Transcript	XM_015302242.2	protein_coding	-	-	-	-	-	-	-	-	-	rs741613209	T	T/C	152240	1	-	EntrezGene	-	-	-	-	-	-	XP_015157728.1	-	RefSeq	-	-	-	-	-	-	-	-	-	-
.	1:115602864-115602864	C	upstream_gene_variant	MODIFIER	TAB3	418588	Transcript	XM_015302248.2	protein_coding	-	-	-	-	-	-	-	-	-	rs741613209	T	T/C	152240	1	-	EntrezGene	-	-	-	-	-	-	XP_015157734.1	-	RefSeq	-	-	-	-	-	-	-	-	-	-
.	1:115602864-115602864	C	downstream_gene_variant	MODIFIER	LOC112532808	112532808	Transcript	XM_025152595.2	protein_coding	-	-	-	-	-	-	-	-	-	rs741613209	T	T/C	74279	-1	-	EntrezGene	-	-	-	-	-	-	XP_025008363.2	-	RefSeq	-	-	-	-	-	-	-	-	-	-
.	1:115602864-115602864	C	downstream_gene_variant	MODIFIER	LOC112532808	112532808	Transcript	XM_040649747.1	protein_coding	-	-	-	-	-	-	-	-	-	rs741613209	T	T/C	74279	-1	-	EntrezGene	-	-	-	-	-	-	XP_040505681.1	-	RefSeq	-	-	-	-	-	-	-	-	-	-
.	1:115602864-115602864	C	downstream_gene_variant	MODIFIER	LOC107057129	107057129	Transcript	XM_040649755.1	protein_coding	-	-	-	-	-	-	-	-	-	rs741613209	T	T/C	90337	-1	-	EntrezGene	-	-	-	-	-	-	XP_040505689.1	-	RefSeq	-	-	-	-	-	-	-	-	-	-
.	1:115602864-115602864	C	downstream_gene_variant	MODIFIER	LOC107057129	107057129	Transcript	XM_040649762.1	protein_coding	-	-	-	-	-	-	-	-	-	rs741613209	T	T/C	90337	-1	-	EntrezGene	-	-	-	-	-	-	XP_040505696.1	-	RefSeq	-	-	-	-	-	-	-	-	-	-
.	1:115602864-115602864	C	upstream_gene_variant	MODIFIER	TAB3	418588	Transcript	XM_040649772.1	protein_coding	-	-	-	-	-	-	-	-	-	rs741613209	T	T/C	151828	1	-	EntrezGene	-	-	-	-	-	-	XP_040505706.1	-	RefSeq	-	-	-	-	-	-	-	-	-	-
.	1:115602864-115602864	C	upstream_gene_variant	MODIFIER	TAB3	418588	Transcript	XM_040649783.1	protein_coding	-	-	-	-	-	-	-	-	-	rs741613209	T	T/C	151846	1	-	EntrezGene	-	-	-	-	-	-	XP_040505717.1	-	RefSeq	-	-	-	-	-	-	-	-	-	-
.	1:115602864-115602864	C	upstream_gene_variant	MODIFIER	TAB3	418588	Transcript	XM_416787.7	protein_coding	-	-	-	-	-	-	-	-	-	rs741613209	T	T/C	152225	1	-	EntrezGene	-	-	-	-	-	-	XP_416787.3	-	RefSeq	-	-	-	-	-	-	-	-	-	-
.	1:115602864-115602864	C	upstream_gene_variant	MODIFIER	TAB3	418588	Transcript	XR_001471365.3	misc_RNA	-	-	-	-	-	-	-	-	-	rs741613209	T	T/C	152232	1	-	EntrezGene	-	-	-	-	-	-	-	-	RefSeq	-	-	-	-	-	-	-	-	-	-
.	2:20994158-20994158	A	downstream_gene_variant	MODIFIER	ADAM22	ENSGALG00010004242	Transcript	ENSGALT00010009911.1	protein_coding	-	-	-	-	-	-	-	-	-	-	G	G/A	112596	1	-	Uniprot_gn	-	-	-	-	-	-	ENSGALP00010005794	-	Ensembl	-	-	-	-	-	-	-	-	-	-
.	2:20994158-20994158	A	downstream_gene_variant	MODIFIER	ADAM22	ENSGALG00010004242	Transcript	ENSGALT00010009912.1	protein_coding	-	-	-	-	-	-	-	-	-	-	G	G/A	110674	1	-	Uniprot_gn	-	-	-	-	-	-	ENSGALP00010005795	-	Ensembl	-	-	-	-	-	-	-	-	-	-
.	2:20994158-20994158	A	downstream_gene_variant	MODIFIER	ADAM22	ENSGALG00010004242	Transcript	ENSGALT00010009914.1	protein_coding	-	-	-	-	-	-	-	-	-	-	G	G/A	110674	1	-	Uniprot_gn	-	-	-	-	-	A2	ENSGALP00010005797	-	Ensembl	-	-	-	-	-	-	-	-	-	-
.	2:20994158-20994158	A	downstream_gene_variant	MODIFIER	ADAM22	ENSGALG00010004242	Transcript	ENSGALT00010009915.1	protein_coding	-	-	-	-	-	-	-	-	-	-	G	G/A	110674	1	-	Uniprot_gn	-	-	-	-	-	P2	ENSGALP00010005798	-	Ensembl	-	-	-	-	-	-	-	-	-	-
.	2:20994158-20994158	A	downstream_gene_variant	MODIFIER	ADAM22	ENSGALG00010004242	Transcript	ENSGALT00010009918.1	protein_coding	-	-	-	-	-	-	-	-	-	-	G	G/A	110674	1	-	Uniprot_gn	-	-	-	-	-	A2	ENSGALP00010005801	-	Ensembl	-	-	-	-	-	-	-	-	-	-
.	2:20994158-20994158	A	upstream_gene_variant	MODIFIER	SRI	ENSGALG00010004454	Transcript	ENSGALT00010010398.1	protein_coding	-	-	-	-	-	-	-	-	-	-	G	G/A	94124	-1	-	EntrezGene	-	-	-	-	-	P1	ENSGALP00010006070	-	Ensembl	-	-	-	-	-	-	-	-	-	-
.	2:20994158-20994158	A	upstream_gene_variant	MODIFIER	SRI	ENSGALG00010004454	Transcript	ENSGALT00010010404.1	protein_coding	-	-	-	-	-	-	-	-	-	-	G	G/A	93622	-1	-	EntrezGene	-	-	-	-	-	-	ENSGALP00010006072	-	Ensembl	-	-	-	-	-	-	-	-	-	-
.	2:20994158-20994158	A	upstream_gene_variant	MODIFIER	SRI	ENSGALG00010004454	Transcript	ENSGALT00010010406.1	protein_coding	-	-	-	-	-	-	-	-	-	-	G	G/A	93622	-1	-	EntrezGene	-	-	-	-	-	-	ENSGALP00010006073	-	Ensembl	-	-	-	-	-	-	-	-	-	-
.	2:20994158-20994158	A	upstream_gene_variant	MODIFIER	STEAP4	ENSGALG00010004483	Transcript	ENSGALT00010010451.1	protein_coding	-	-	-	-	-	-	-	-	-	-	G	G/A	65601	-1	-	Uniprot_gn	-	-	-	-	-	P4	ENSGALP00010006090	-	Ensembl	-	-	-	-	-	-	-	-	-	-
.	2:20994158-20994158	A	upstream_gene_variant	MODIFIER	STEAP4	ENSGALG00010004483	Transcript	ENSGALT00010010454.1	protein_coding	-	-	-	-	-	-	-	-	-	-	G	G/A	59343	-1	-	Uniprot_gn	-	-	-	-	-	A1	ENSGALP00010006093	-	Ensembl	-	-	-	-	-	-	-	-	-	-
.	2:20994158-20994158	A	upstream_gene_variant	MODIFIER	-	ENSGALG00010005031	Transcript	ENSGALT00010011852.1	lncRNA	-	-	-	-	-	-	-	-	-	-	G	G/A	30438	1	-	-	-	-	-	-	-	-	-	-	Ensembl	-	-	-	-	-	-	-	-	-	-
.	2:20994158-20994158	A	downstream_gene_variant	MODIFIER	-	ENSGALG00010005129	Transcript	ENSGALT00010012059.1	lncRNA	-	-	-	-	-	-	-	-	-	-	G	G/A	12064	1	-	-	-	-	-	-	-	-	-	-	Ensembl	-	-	-	-	-	-	-	-	-	-
.	2:20994158-20994158	A	downstream_gene_variant	MODIFIER	-	ENSGALG00010005129	Transcript	ENSGALT00010012064.1	lncRNA	-	-	-	-	-	-	-	-	-	-	G	G/A	10637	1	-	-	-	-	-	-	-	-	-	-	Ensembl	-	-	-	-	-	-	-	-	-	-
.	2:20994158-20994158	A	downstream_gene_variant	MODIFIER	-	ENSGALG00010005129	Transcript	ENSGALT00010012065.1	lncRNA	-	-	-	-	-	-	-	-	-	-	G	G/A	2110	1	-	-	-	-	-	-	-	-	-	-	Ensembl	-	-	-	-	-	-	-	-	-	-
.	2:20994158-20994158	A	downstream_gene_variant	MODIFIER	-	ENSGALG00010005129	Transcript	ENSGALT00010012067.1	lncRNA	-	-	-	-	-	-	-	-	-	-	G	G/A	12841	1	-	-	-	-	-	-	-	-	-	-	Ensembl	-	-	-	-	-	-	-	-	-	-
.	2:20994158-20994158	A	upstream_gene_variant	MODIFIER	-	ENSGALG00010005135	Transcript	ENSGALT00010012079.1	lncRNA	-	-	-	-	-	-	-	-	-	-	G	G/A	63277	1	-	-	-	-	-	-	-	-	-	-	Ensembl	-	-	-	-	-	-	-	-	-	-
.	2:20994158-20994158	A	upstream_gene_variant	MODIFIER	-	ENSGALG00010005135	Transcript	ENSGALT00010012080.1	lncRNA	-	-	-	-	-	-	-	-	-	-	G	G/A	63407	1	-	-	-	-	-	-	-	-	-	-	Ensembl	-	-	-	-	-	-	-	-	-	-
.	2:20994158-20994158	A	upstream_gene_variant	MODIFIER	-	ENSGALG00010005135	Transcript	ENSGALT00010012081.1	lncRNA	-	-	-	-	-	-	-	-	-	-	G	G/A	63799	1	-	-	-	-	-	-	-	-	-	-	Ensembl	-	-	-	-	-	-	-	-	-	-
.	2:20994158-20994158	A	upstream_gene_variant	MODIFIER	SRI	420538	Transcript	NM_001080865.1	protein_coding	-	-	-	-	-	-	-	-	-	-	G	G/A	94156	-1	cds_start_NF	EntrezGene	-	-	-	-	-	-	NP_001074334.1	-	RefSeq	-	-	-	-	-	-	-	-	-	-
.	2:20994158-20994158	A	upstream_gene_variant	MODIFIER	-	NM_001080865	Transcript	NM_001080865.1	cDNA	-	-	-	-	-	-	-	-	-	-	G	G/A	94153	-1	-	-	-	-	-	-	-	-	-	-	RefSeq	-	-	-	-	-	-	-	-	-	-
.	2:20994158-20994158	A	upstream_gene_variant	MODIFIER	STEAP4	772063	Transcript	XM_001235256.6	protein_coding	-	-	-	-	-	-	-	-	-	-	G	G/A	59375	-1	-	EntrezGene	-	-	-	-	-	-	XP_001235257.4	-	RefSeq	-	-	-	-	-	-	-	-	-	-
.	2:20994158-20994158	A	upstream_gene_variant	MODIFIER	STEAP4	772063	Transcript	XM_004939271.4	protein_coding	-	-	-	-	-	-	-	-	-	-	G	G/A	59374	-1	-	EntrezGene	-	-	-	-	-	-	XP_004939328.2	-	RefSeq	-	-	-	-	-	-	-	-	-	-
.	2:20994158-20994158	A	upstream_gene_variant	MODIFIER	STEAP4	772063	Transcript	XM_015281970.3	protein_coding	-	-	-	-	-	-	-	-	-	-	G	G/A	43117	-1	-	EntrezGene	-	-	-	-	-	-	XP_015137456.2	-	RefSeq	-	-	-	-	-	-	-	-	-	-
.	2:20994158-20994158	A	downstream_gene_variant	MODIFIER	ADAM22	420537	Transcript	XM_015281971.3	protein_coding	-	-	-	-	-	-	-	-	-	-	G	G/A	105249	1	-	EntrezGene	-	-	-	-	-	-	XP_015137457.1	-	RefSeq	-	-	-	-	-	-	-	-	-	-
.	2:20994158-20994158	A	downstream_gene_variant	MODIFIER	ADAM22	420537	Transcript	XM_015281974.3	protein_coding	-	-	-	-	-	-	-	-	-	-	G	G/A	105249	1	-	EntrezGene	-	-	-	-	-	-	XP_015137460.1	-	RefSeq	-	-	-	-	-	-	-	-	-	-
.	2:20994158-20994158	A	downstream_gene_variant	MODIFIER	ADAM22	420537	Transcript	XM_015281975.3	protein_coding	-	-	-	-	-	-	-	-	-	-	G	G/A	105249	1	-	EntrezGene	-	-	-	-	-	-	XP_015137461.1	-	RefSeq	-	-	-	-	-	-	-	-	-	-
.	2:20994158-20994158	A	downstream_gene_variant	MODIFIER	ADAM22	420537	Transcript	XM_015281977.3	protein_coding	-	-	-	-	-	-	-	-	-	-	G	G/A	105249	1	-	EntrezGene	-	-	-	-	-	-	XP_015137463.1	-	RefSeq	-	-	-	-	-	-	-	-	-	-
.	2:20994158-20994158	A	downstream_gene_variant	MODIFIER	ADAM22	420537	Transcript	XM_015281978.3	protein_coding	-	-	-	-	-	-	-	-	-	-	G	G/A	105249	1	-	EntrezGene	-	-	-	-	-	-	XP_015137464.1	-	RefSeq	-	-	-	-	-	-	-	-	-	-
.	2:20994158-20994158	A	downstream_gene_variant	MODIFIER	ADAM22	420537	Transcript	XM_015281979.3	protein_coding	-	-	-	-	-	-	-	-	-	-	G	G/A	105249	1	-	EntrezGene	-	-	-	-	-	-	XP_015137465.1	-	RefSeq	-	-	-	-	-	-	-	-	-	-
.	2:20994158-20994158	A	downstream_gene_variant	MODIFIER	ADAM22	420537	Transcript	XM_025148403.2	protein_coding	-	-	-	-	-	-	-	-	-	-	G	G/A	105249	1	-	EntrezGene	-	-	-	-	-	-	XP_025004171.1	-	RefSeq	-	-	-	-	-	-	-	-	-	-
.	2:20994158-20994158	A	downstream_gene_variant	MODIFIER	ADAM22	420537	Transcript	XM_025148404.2	protein_coding	-	-	-	-	-	-	-	-	-	-	G	G/A	105249	1	-	EntrezGene	-	-	-	-	-	-	XP_025004172.1	-	RefSeq	-	-	-	-	-	-	-	-	-	-
.	2:20994158-20994158	A	downstream_gene_variant	MODIFIER	ADAM22	420537	Transcript	XM_025148405.2	protein_coding	-	-	-	-	-	-	-	-	-	-	G	G/A	105249	1	-	EntrezGene	-	-	-	-	-	-	XP_025004173.1	-	RefSeq	-	-	-	-	-	-	-	-	-	-
.	2:20994158-20994158	A	downstream_gene_variant	MODIFIER	ADAM22	420537	Transcript	XM_025148406.2	protein_coding	-	-	-	-	-	-	-	-	-	-	G	G/A	105249	1	-	EntrezGene	-	-	-	-	-	-	XP_025004174.1	-	RefSeq	-	-	-	-	-	-	-	-	-	-
.	2:20994158-20994158	A	upstream_gene_variant	MODIFIER	STEAP4	772063	Transcript	XM_025148413.2	protein_coding	-	-	-	-	-	-	-	-	-	-	G	G/A	43117	-1	-	EntrezGene	-	-	-	-	-	-	XP_025004181.2	-	RefSeq	-	-	-	-	-	-	-	-	-	-
.	2:20994158-20994158	A	upstream_gene_variant	MODIFIER	STEAP4	772063	Transcript	XM_025148414.2	protein_coding	-	-	-	-	-	-	-	-	-	-	G	G/A	43122	-1	-	EntrezGene	-	-	-	-	-	-	XP_025004182.2	-	RefSeq	-	-	-	-	-	-	-	-	-	-
.	2:20994158-20994158	A	upstream_gene_variant	MODIFIER	STEAP4	772063	Transcript	XM_025148415.2	protein_coding	-	-	-	-	-	-	-	-	-	-	G	G/A	43120	-1	-	EntrezGene	-	-	-	-	-	-	XP_025004183.2	-	RefSeq	-	-	-	-	-	-	-	-	-	-
.	2:20994158-20994158	A	downstream_gene_variant	MODIFIER	ADAM22	420537	Transcript	XM_040693038.1	protein_coding	-	-	-	-	-	-	-	-	-	-	G	G/A	105249	1	-	EntrezGene	-	-	-	-	-	-	XP_040548972.1	-	RefSeq	-	-	-	-	-	-	-	-	-	-
.	2:20994158-20994158	A	downstream_gene_variant	MODIFIER	ADAM22	420537	Transcript	XM_040693054.1	protein_coding	-	-	-	-	-	-	-	-	-	-	G	G/A	105249	1	-	EntrezGene	-	-	-	-	-	-	XP_040548988.1	-	RefSeq	-	-	-	-	-	-	-	-	-	-
.	2:20994158-20994158	A	downstream_gene_variant	MODIFIER	ADAM22	420537	Transcript	XM_040693071.1	protein_coding	-	-	-	-	-	-	-	-	-	-	G	G/A	105249	1	-	EntrezGene	-	-	-	-	-	-	XP_040549005.1	-	RefSeq	-	-	-	-	-	-	-	-	-	-
.	2:20994158-20994158	A	downstream_gene_variant	MODIFIER	ADAM22	420537	Transcript	XM_040693078.1	protein_coding	-	-	-	-	-	-	-	-	-	-	G	G/A	105249	1	-	EntrezGene	-	-	-	-	-	-	XP_040549012.1	-	RefSeq	-	-	-	-	-	-	-	-	-	-
.	2:20994158-20994158	A	downstream_gene_variant	MODIFIER	ADAM22	420537	Transcript	XM_040693097.1	protein_coding	-	-	-	-	-	-	-	-	-	-	G	G/A	105249	1	-	EntrezGene	-	-	-	-	-	-	XP_040549031.1	-	RefSeq	-	-	-	-	-	-	-	-	-	-
.	2:20994158-20994158	A	upstream_gene_variant	MODIFIER	STEAP4	772063	Transcript	XM_040693155.1	protein_coding	-	-	-	-	-	-	-	-	-	-	G	G/A	49540	-1	-	EntrezGene	-	-	-	-	-	-	XP_040549089.1	-	RefSeq	-	-	-	-	-	-	-	-	-	-
.	2:20994158-20994158	A	downstream_gene_variant	MODIFIER	LOC107052578	107052578	Transcript	XR_001465163.3	lncRNA	-	-	-	-	-	-	-	-	-	-	G	G/A	102929	1	-	EntrezGene	-	-	-	-	-	-	-	-	RefSeq	-	-	-	-	-	-	-	-	-	-
.	2:32393713-32393713	A	downstream_gene_variant	MODIFIER	HOXA13	ENSGALG00010001321	Transcript	ENSGALT00010003054.1	protein_coding	-	-	-	-	-	-	-	-	-	-	G	G/A	188782	-1	-	EntrezGene	-	-	-	-	-	P1	ENSGALP00010001583	-	Ensembl	-	-	-	-	-	-	-	-	-	-
.	2:32393713-32393713	A	downstream_gene_variant	MODIFIER	HOXA1	ENSGALG00010001788	Transcript	ENSGALT00010004070.1	protein_coding	-	-	-	-	-	-	-	-	-	-	G	G/A	85583	-1	-	Uniprot_gn	-	-	-	-	-	P1	ENSGALP00010002367	-	Ensembl	-	-	-	-	-	-	-	-	-	-
.	2:32393713-32393713	A	downstream_gene_variant	MODIFIER	HOXA2	ENSGALG00010001790	Transcript	ENSGALT00010004079.1	protein_coding	-	-	-	-	-	-	-	-	-	-	G	G/A	91866	-1	-	EntrezGene	-	-	-	-	-	P1	ENSGALP00010002376	-	Ensembl	-	-	-	-	-	-	-	-	-	-
.	2:32393713-32393713	A	downstream_gene_variant	MODIFIER	HOXA3	ENSGALG00010001801	Transcript	ENSGALT00010004100.1	protein_coding	-	-	-	-	-	-	-	-	-	-	G	G/A	98175	-1	-	EntrezGene	-	-	-	-	-	A1	ENSGALP00010002397	-	Ensembl	-	-	-	-	-	-	-	-	-	-
.	2:32393713-32393713	A	downstream_gene_variant	MODIFIER	HOXA3	ENSGALG00010001801	Transcript	ENSGALT00010004101.1	protein_coding	-	-	-	-	-	-	-	-	-	-	G	G/A	98177	-1	-	EntrezGene	-	-	-	-	-	P4	ENSGALP00010002398	-	Ensembl	-	-	-	-	-	-	-	-	-	-
.	2:32393713-32393713	A	downstream_gene_variant	MODIFIER	HOXA4	ENSGALG00010001808	Transcript	ENSGALT00010004119.1	protein_coding	-	-	-	-	-	-	-	-	-	-	G	G/A	118351	-1	-	EntrezGene	-	-	-	-	-	P1	ENSGALP00010002416	-	Ensembl	-	-	-	-	-	-	-	-	-	-
.	2:32393713-32393713	A	downstream_gene_variant	MODIFIER	HOXA5	ENSGALG00010001813	Transcript	ENSGALT00010004128.1	protein_coding	-	-	-	-	-	-	-	-	-	-	G	G/A	131552	-1	-	EntrezGene	-	-	-	-	-	P1	ENSGALP00010002425	-	Ensembl	-	-	-	-	-	-	-	-	-	-
.	2:32393713-32393713	A	downstream_gene_variant	MODIFIER	HOXA6	ENSGALG00010001819	Transcript	ENSGALT00010004135.1	protein_coding	-	-	-	-	-	-	-	-	-	-	G	G/A	135222	-1	-	EntrezGene	-	-	-	-	-	P1	ENSGALP00010002432	-	Ensembl	-	-	-	-	-	-	-	-	-	-
.	2:32393713-32393713	A	downstream_gene_variant	MODIFIER	HOXA7	ENSGALG00010001826	Transcript	ENSGALT00010004156.1	protein_coding	-	-	-	-	-	-	-	-	-	-	G	G/A	143393	-1	-	EntrezGene	-	-	-	-	-	P1	ENSGALP00010002453	-	Ensembl	-	-	-	-	-	-	-	-	-	-
.	2:32393713-32393713	A	downstream_gene_variant	MODIFIER	HOXA7	ENSGALG00010001826	Transcript	ENSGALT00010004159.1	protein_coding	-	-	-	-	-	-	-	-	-	-	G	G/A	143401	-1	-	EntrezGene	-	-	-	-	-	-	ENSGALP00010002456	-	Ensembl	-	-	-	-	-	-	-	-	-	-
.	2:32393713-32393713	A	downstream_gene_variant	MODIFIER	HOXA9	ENSGALG00010001840	Transcript	ENSGALT00010004188.1	protein_coding	-	-	-	-	-	-	-	-	-	-	G	G/A	152334	-1	-	EntrezGene	-	-	-	-	-	-	ENSGALP00010002485	-	Ensembl	-	-	-	-	-	-	-	-	-	-
.	2:32393713-32393713	A	downstream_gene_variant	MODIFIER	HOXA9	ENSGALG00010001840	Transcript	ENSGALT00010004189.1	protein_coding	-	-	-	-	-	-	-	-	-	-	G	G/A	152296	-1	-	EntrezGene	-	-	-	-	-	-	ENSGALP00010002486	-	Ensembl	-	-	-	-	-	-	-	-	-	-
.	2:32393713-32393713	A	downstream_gene_variant	MODIFIER	HOXA9	ENSGALG00010001840	Transcript	ENSGALT00010004190.1	protein_coding	-	-	-	-	-	-	-	-	-	-	G	G/A	153624	-1	-	EntrezGene	-	-	-	-	-	P1	ENSGALP00010002487	-	Ensembl	-	-	-	-	-	-	-	-	-	-
.	2:32393713-32393713	A	downstream_gene_variant	MODIFIER	HOXA10	ENSGALG00010001844	Transcript	ENSGALT00010004197.1	protein_coding	-	-	-	-	-	-	-	-	-	-	G	G/A	160452	-1	-	EntrezGene	-	-	-	-	-	P1	ENSGALP00010002494	-	Ensembl	-	-	-	-	-	-	-	-	-	-
.	2:32393713-32393713	A	downstream_gene_variant	MODIFIER	HOXA11	ENSGALG00010001848	Transcript	ENSGALT00010004201.1	protein_coding	-	-	-	-	-	-	-	-	-	-	G	G/A	171531	-1	-	EntrezGene	-	-	-	-	-	P1	ENSGALP00010002498	-	Ensembl	-	-	-	-	-	-	-	-	-	-
.	2:32393713-32393713	A	intron_variant	MODIFIER	SKAP2	ENSGALG00010001906	Transcript	ENSGALT00010004360.1	protein_coding	-	2025-03-10	-	-	-	-	-	-	-	-	G	G/A	-	-1	-	Uniprot_gn	-	-	-	-	-	-	ENSGALP00010002638	-	Ensembl	-	-	-	-	-	-	-	-	-	-
.	2:32393713-32393713	A	intron_variant	MODIFIER	SKAP2	ENSGALG00010001906	Transcript	ENSGALT00010004362.1	protein_coding	-	2025-02-12	-	-	-	-	-	-	-	-	G	G/A	-	-1	-	Uniprot_gn	-	-	-	-	-	-	ENSGALP00010002639	-	Ensembl	-	-	-	-	-	-	-	-	-	-
.	2:32393713-32393713	A	intron_variant	MODIFIER	SKAP2	ENSGALG00010001906	Transcript	ENSGALT00010004364.1	protein_coding	-	2025-03-13	-	-	-	-	-	-	-	-	G	G/A	-	-1	-	Uniprot_gn	-	-	-	-	-	A2	ENSGALP00010002641	-	Ensembl	-	-	-	-	-	-	-	-	-	-
.	2:32393713-32393713	A	intron_variant	MODIFIER	SKAP2	ENSGALG00010001906	Transcript	ENSGALT00010004365.1	protein_coding	-	2025-04-14	-	-	-	-	-	-	-	-	G	G/A	-	-1	-	Uniprot_gn	-	-	-	-	-	-	ENSGALP00010002642	-	Ensembl	-	-	-	-	-	-	-	-	-	-
.	2:32393713-32393713	A	intron_variant	MODIFIER	SKAP2	ENSGALG00010001906	Transcript	ENSGALT00010004368.1	protein_coding	-	2025-03-13	-	-	-	-	-	-	-	-	G	G/A	-	-1	-	Uniprot_gn	-	-	-	-	-	P2	ENSGALP00010002644	-	Ensembl	-	-	-	-	-	-	-	-	-	-
.	2:32393713-32393713	A	downstream_gene_variant	MODIFIER	-	ENSGALG00010002660	Transcript	ENSGALT00010006158.1	lncRNA	-	-	-	-	-	-	-	-	-	-	G	G/A	181510	1	-	-	-	-	-	-	-	-	-	-	Ensembl	-	-	-	-	-	-	-	-	-	-
.	2:32393713-32393713	A	upstream_gene_variant	MODIFIER	-	ENSGALG00010002662	Transcript	ENSGALT00010006167.1	lncRNA	-	-	-	-	-	-	-	-	-	-	G	G/A	103445	-1	-	-	-	-	-	-	-	-	-	-	Ensembl	-	-	-	-	-	-	-	-	-	-
.	2:32393713-32393713	A	downstream_gene_variant	MODIFIER	-	ENSGALG00010002663	Transcript	ENSGALT00010006170.1	lncRNA	-	-	-	-	-	-	-	-	-	-	G	G/A	88851	-1	-	-	-	-	-	-	-	-	-	-	Ensembl	-	-	-	-	-	-	-	-	-	-
.	2:32393713-32393713	A	downstream_gene_variant	MODIFIER	-	ENSGALG00010002666	Transcript	ENSGALT00010006182.1	lncRNA	-	-	-	-	-	-	-	-	-	-	G	G/A	120999	-1	-	-	-	-	-	-	-	-	-	-	Ensembl	-	-	-	-	-	-	-	-	-	-
.	2:32393713-32393713	A	downstream_gene_variant	MODIFIER	-	ENSGALG00010002666	Transcript	ENSGALT00010006183.1	lncRNA	-	-	-	-	-	-	-	-	-	-	G	G/A	121051	-1	-	-	-	-	-	-	-	-	-	-	Ensembl	-	-	-	-	-	-	-	-	-	-
.	2:32393713-32393713	A	downstream_gene_variant	MODIFIER	-	ENSGALG00010002666	Transcript	ENSGALT00010006184.1	lncRNA	-	-	-	-	-	-	-	-	-	-	G	G/A	121071	-1	-	-	-	-	-	-	-	-	-	-	Ensembl	-	-	-	-	-	-	-	-	-	-
.	2:32393713-32393713	A	downstream_gene_variant	MODIFIER	-	ENSGALG00010002666	Transcript	ENSGALT00010006185.1	lncRNA	-	-	-	-	-	-	-	-	-	-	G	G/A	121108	-1	-	-	-	-	-	-	-	-	-	-	Ensembl	-	-	-	-	-	-	-	-	-	-
.	2:32393713-32393713	A	downstream_gene_variant	MODIFIER	-	ENSGALG00010002851	Transcript	ENSGALT00010006595.1	lncRNA	-	-	-	-	-	-	-	-	-	-	G	G/A	169863	1	-	-	-	-	-	-	-	-	-	-	Ensembl	-	-	-	-	-	-	-	-	-	-
.	2:32393713-32393713	A	downstream_gene_variant	MODIFIER	-	ENSGALG00010002851	Transcript	ENSGALT00010006598.1	lncRNA	-	-	-	-	-	-	-	-	-	-	G	G/A	159560	1	-	-	-	-	-	-	-	-	-	-	Ensembl	-	-	-	-	-	-	-	-	-	-
.	2:32393713-32393713	A	downstream_gene_variant	MODIFIER	-	ENSGALG00010002851	Transcript	ENSGALT00010006602.1	lncRNA	-	-	-	-	-	-	-	-	-	-	G	G/A	169863	1	-	-	-	-	-	-	-	-	-	-	Ensembl	-	-	-	-	-	-	-	-	-	-
.	2:32393713-32393713	A	downstream_gene_variant	MODIFIER	-	ENSGALG00010002851	Transcript	ENSGALT00010006607.1	lncRNA	-	-	-	-	-	-	-	-	-	-	G	G/A	169863	1	-	-	-	-	-	-	-	-	-	-	Ensembl	-	-	-	-	-	-	-	-	-	-
.	2:32393713-32393713	A	downstream_gene_variant	MODIFIER	-	ENSGALG00010002851	Transcript	ENSGALT00010006609.1	lncRNA	-	-	-	-	-	-	-	-	-	-	G	G/A	169863	1	-	-	-	-	-	-	-	-	-	-	Ensembl	-	-	-	-	-	-	-	-	-	-
.	2:32393713-32393713	A	upstream_gene_variant	MODIFIER	-	ENSGALG00010002858	Transcript	ENSGALT00010006616.1	lncRNA	-	-	-	-	-	-	-	-	-	-	G	G/A	153867	-1	-	-	-	-	-	-	-	-	-	-	Ensembl	-	-	-	-	-	-	-	-	-	-
.	2:32393713-32393713	A	upstream_gene_variant	MODIFIER	-	ENSGALG00010002858	Transcript	ENSGALT00010006619.1	lncRNA	-	-	-	-	-	-	-	-	-	-	G	G/A	153642	-1	-	-	-	-	-	-	-	-	-	-	Ensembl	-	-	-	-	-	-	-	-	-	-
.	2:32393713-32393713	A	upstream_gene_variant	MODIFIER	-	ENSGALG00010002862	Transcript	ENSGALT00010006626.1	lncRNA	-	-	-	-	-	-	-	-	-	-	G	G/A	108123	-1	-	-	-	-	-	-	-	-	-	-	Ensembl	-	-	-	-	-	-	-	-	-	-
.	2:32393713-32393713	A	upstream_gene_variant	MODIFIER	-	ENSGALG00010002862	Transcript	ENSGALT00010006628.1	lncRNA	-	-	-	-	-	-	-	-	-	-	G	G/A	108492	-1	-	-	-	-	-	-	-	-	-	-	Ensembl	-	-	-	-	-	-	-	-	-	-
.	2:32393713-32393713	A	upstream_gene_variant	MODIFIER	-	ENSGALG00010002862	Transcript	ENSGALT00010006629.1	lncRNA	-	-	-	-	-	-	-	-	-	-	G	G/A	105627	-1	-	-	-	-	-	-	-	-	-	-	Ensembl	-	-	-	-	-	-	-	-	-	-
.	2:32393713-32393713	A	downstream_gene_variant	MODIFIER	-	ENSGALG00010002867	Transcript	ENSGALT00010006632.1	lncRNA	-	-	-	-	-	-	-	-	-	-	G	G/A	106559	1	-	-	-	-	-	-	-	-	-	-	Ensembl	-	-	-	-	-	-	-	-	-	-
.	2:32393713-32393713	A	downstream_gene_variant	MODIFIER	-	ENSGALG00010002867	Transcript	ENSGALT00010006634.1	lncRNA	-	-	-	-	-	-	-	-	-	-	G	G/A	106559	1	-	-	-	-	-	-	-	-	-	-	Ensembl	-	-	-	-	-	-	-	-	-	-
.	2:32393713-32393713	A	downstream_gene_variant	MODIFIER	-	ENSGALG00010002867	Transcript	ENSGALT00010006637.1	lncRNA	-	-	-	-	-	-	-	-	-	-	G	G/A	116183	1	-	-	-	-	-	-	-	-	-	-	Ensembl	-	-	-	-	-	-	-	-	-	-
.	2:32393713-32393713	A	downstream_gene_variant	MODIFIER	-	ENSGALG00010002867	Transcript	ENSGALT00010006639.1	lncRNA	-	-	-	-	-	-	-	-	-	-	G	G/A	116183	1	-	-	-	-	-	-	-	-	-	-	Ensembl	-	-	-	-	-	-	-	-	-	-
.	2:32393713-32393713	A	downstream_gene_variant	MODIFIER	-	ENSGALG00010002872	Transcript	ENSGALT00010006646.1	lncRNA	-	-	-	-	-	-	-	-	-	-	G	G/A	119389	1	-	-	-	-	-	-	-	-	-	-	Ensembl	-	-	-	-	-	-	-	-	-	-
.	2:32393713-32393713	A	downstream_gene_variant	MODIFIER	-	ENSGALG00010002875	Transcript	ENSGALT00010006653.1	lncRNA	-	-	-	-	-	-	-	-	-	-	G	G/A	19034	-1	-	-	-	-	-	-	-	-	-	-	Ensembl	-	-	-	-	-	-	-	-	-	-
.	2:32393713-32393713	A	downstream_gene_variant	MODIFIER	-	ENSGALG00010002875	Transcript	ENSGALT00010006654.1	lncRNA	-	-	-	-	-	-	-	-	-	-	G	G/A	19034	-1	-	-	-	-	-	-	-	-	-	-	Ensembl	-	-	-	-	-	-	-	-	-	-
.	2:32393713-32393713	A	downstream_gene_variant	MODIFIER	-	ENSGALG00010002875	Transcript	ENSGALT00010006656.1	lncRNA	-	-	-	-	-	-	-	-	-	-	G	G/A	21053	-1	-	-	-	-	-	-	-	-	-	-	Ensembl	-	-	-	-	-	-	-	-	-	-
.	2:32393713-32393713	A	downstream_gene_variant	MODIFIER	-	ENSGALG00010002875	Transcript	ENSGALT00010006657.1	lncRNA	-	-	-	-	-	-	-	-	-	-	G	G/A	22618	-1	-	-	-	-	-	-	-	-	-	-	Ensembl	-	-	-	-	-	-	-	-	-	-
.	2:32393713-32393713	A	downstream_gene_variant	MODIFIER	-	ENSGALG00010002875	Transcript	ENSGALT00010006659.1	lncRNA	-	-	-	-	-	-	-	-	-	-	G	G/A	36538	-1	-	-	-	-	-	-	-	-	-	-	Ensembl	-	-	-	-	-	-	-	-	-	-
.	2:32393713-32393713	A	downstream_gene_variant	MODIFIER	gga-mir-196-2	ENSGALG00010002984	Transcript	ENSGALT00010006955.1	miRNA	-	-	-	-	-	-	-	-	-	-	G	G/A	159387	-1	-	miRBase	-	-	-	-	-	-	-	-	Ensembl	-	-	-	-	-	-	-	-	-	-
.	2:32393713-32393713	A	downstream_gene_variant	MODIFIER	gga-mir-1732-1	ENSGALG00010002990	Transcript	ENSGALT00010006966.1	miRNA	-	-	-	-	-	-	-	-	-	-	G	G/A	158212	-1	-	miRBase	-	-	-	-	-	-	-	-	Ensembl	-	-	-	-	-	-	-	-	-	-
.	2:32393713-32393713	A	downstream_gene_variant	MODIFIER	HOXA4	395307	Transcript	NM_001030346.2	protein_coding	-	-	-	-	-	-	-	-	-	-	G	G/A	118347	-1	-	EntrezGene	-	-	-	-	-	-	NP_001025517.1	-	RefSeq	-	-	-	-	-	-	-	-	-	-
.	2:32393713-32393713	A	downstream_gene_variant	MODIFIER	-	NM_001030346	Transcript	NM_001030346.3	cDNA	-	-	-	-	-	-	-	-	-	-	G	G/A	118347	-1	-	-	-	-	-	-	-	-	-	-	RefSeq	-	-	-	-	-	-	-	-	-	-
.	2:32393713-32393713	A	downstream_gene_variant	MODIFIER	HOXA6	420630	Transcript	NM_001030987.2	protein_coding	-	-	-	-	-	-	-	-	-	-	G	G/A	135508	-1	-	EntrezGene	-	-	-	-	-	-	NP_001026158.1	-	RefSeq	-	-	-	-	-	-	-	-	-	-
.	2:32393713-32393713	A	downstream_gene_variant	MODIFIER	-	NM_001030987	Transcript	NM_001030987.2	cDNA	-	-	-	-	-	-	-	-	-	-	G	G/A	135508	-1	-	-	-	-	-	-	-	-	-	-	RefSeq	-	-	-	-	-	-	-	-	-	-
.	2:32393713-32393713	A	downstream_gene_variant	MODIFIER	HOXA9	396096	Transcript	NM_001305224.1	protein_coding	-	-	-	-	-	-	-	-	-	-	G	G/A	152760	-1	-	EntrezGene	-	-	-	-	-	-	NP_001292153.1	-	RefSeq	-	-	-	-	-	-	-	-	-	-
.	2:32393713-32393713	A	downstream_gene_variant	MODIFIER	-	NM_001305224	Transcript	NM_001305224.1	cDNA	-	-	-	-	-	-	-	-	-	-	G	G/A	152760	-1	-	-	-	-	-	-	-	-	-	-	RefSeq	-	-	-	-	-	-	-	-	-	-
.	2:32393713-32393713	A	downstream_gene_variant	MODIFIER	HOXA10	776143	Transcript	NM_001305645.1	protein_coding	-	-	-	-	-	-	-	-	-	-	G	G/A	161761	-1	-	EntrezGene	-	-	-	-	-	-	NP_001292574.1	-	RefSeq	-	-	-	-	-	-	-	-	-	-
.	2:32393713-32393713	A	downstream_gene_variant	MODIFIER	-	NM_001305645	Transcript	NM_001305645.1	cDNA	-	-	-	-	-	-	-	-	-	-	G	G/A	161761	-1	-	-	-	-	-	-	-	-	-	-	RefSeq	-	-	-	-	-	-	-	-	-	-
.	2:32393713-32393713	A	downstream_gene_variant	MODIFIER	HOXA5	100858404	Transcript	NM_001318419.1	protein_coding	-	-	-	-	-	-	-	-	-	-	G	G/A	132164	-1	-	EntrezGene	-	-	-	-	-	-	NP_001305348.1	-	RefSeq	-	-	-	-	-	-	-	-	-	-
.	2:32393713-32393713	A	downstream_gene_variant	MODIFIER	-	NM_001318419	Transcript	NM_001318419.2	cDNA	-	-	-	-	-	-	-	-	-	-	G	G/A	131699	-1	-	-	-	-	-	-	-	-	-	-	RefSeq	-	-	-	-	-	-	-	-	-	-
.	2:32393713-32393713	A	downstream_gene_variant	MODIFIER	HOXA3	395231	Transcript	NM_001349760.1	protein_coding	-	-	-	-	-	-	-	-	-	-	G	G/A	99097	-1	-	EntrezGene	-	-	-	-	-	-	NP_001336689.1	-	RefSeq	-	-	-	-	-	-	-	-	-	-
.	2:32393713-32393713	A	downstream_gene_variant	MODIFIER	-	NM_001349760	Transcript	NM_001349760.1	cDNA	-	-	-	-	-	-	-	-	-	-	G	G/A	99097	-1	-	-	-	-	-	-	-	-	-	-	RefSeq	-	-	-	-	-	-	-	-	-	-
.	2:32393713-32393713	A	downstream_gene_variant	MODIFIER	HOXA13	373934	Transcript	NM_204139.1	protein_coding	-	-	-	-	-	-	-	-	-	-	G	G/A	190214	-1	-	EntrezGene	-	-	-	-	-	-	NP_989470.1	-	RefSeq	-	-	-	-	-	-	-	-	-	-
.	2:32393713-32393713	A	downstream_gene_variant	MODIFIER	-	NM_204139	Transcript	NM_204139.1	cDNA	-	-	-	-	-	-	-	-	-	-	G	G/A	190214	-1	-	-	-	-	-	-	-	-	-	-	RefSeq	-	-	-	-	-	-	-	-	-	-
.	2:32393713-32393713	A	downstream_gene_variant	MODIFIER	HOXA7	395290	Transcript	NM_204595.2	protein_coding	-	-	-	-	-	-	-	-	-	-	G	G/A	143393	-1	-	EntrezGene	-	-	-	-	-	-	NP_989926.1	-	RefSeq	-	-	-	-	-	-	-	-	-	-
.	2:32393713-32393713	A	downstream_gene_variant	MODIFIER	-	NM_204595	Transcript	NM_204595.3	cDNA	-	-	-	-	-	-	-	-	-	-	G	G/A	143393	-1	-	-	-	-	-	-	-	-	-	-	RefSeq	-	-	-	-	-	-	-	-	-	-
.	2:32393713-32393713	A	downstream_gene_variant	MODIFIER	HOXA11	395327	Transcript	NM_204619.1	protein_coding	-	-	-	-	-	-	-	-	-	-	G	G/A	172054	-1	-	EntrezGene	-	-	-	-	-	-	NP_989950.1	-	RefSeq	-	-	-	-	-	-	-	-	-	-
.	2:32393713-32393713	A	downstream_gene_variant	MODIFIER	-	NM_204619	Transcript	NM_204619.2	cDNA	-	-	-	-	-	-	-	-	-	-	G	G/A	171531	-1	-	-	-	-	-	-	-	-	-	-	RefSeq	-	-	-	-	-	-	-	-	-	-
.	2:32393713-32393713	A	downstream_gene_variant	MODIFIER	HOXA2	396055	Transcript	NM_205150.2	protein_coding	-	-	-	-	-	-	-	-	-	-	G	G/A	92204	-1	-	EntrezGene	-	-	-	-	-	-	NP_990481.1	-	RefSeq	-	-	-	-	-	-	-	-	-	-
.	2:32393713-32393713	A	downstream_gene_variant	MODIFIER	-	NM_205150	Transcript	NM_205150.3	cDNA	-	-	-	-	-	-	-	-	-	-	G	G/A	91866	-1	-	-	-	-	-	-	-	-	-	-	RefSeq	-	-	-	-	-	-	-	-	-	-
.	2:32393713-32393713	A	downstream_gene_variant	MODIFIER	MIR196B	777944	Transcript	NR_031414.1	miRNA	-	-	-	-	-	-	-	-	-	-	G	G/A	159387	-1	-	EntrezGene	-	-	-	-	-	-	-	-	RefSeq	-	-	-	-	-	-	-	-	-	-
.	2:32393713-32393713	A	downstream_gene_variant	MODIFIER	MIR1732	100315809	Transcript	NR_035230.1	miRNA	-	-	-	-	-	-	-	-	-	-	G	G/A	158212	-1	-	EntrezGene	-	-	-	-	-	-	-	-	RefSeq	-	-	-	-	-	-	-	-	-	-
.	2:32393713-32393713	A	upstream_gene_variant	MODIFIER	HOXA10-AS	105463054	Transcript	NR_131198.1	lncRNA	-	-	-	-	-	-	-	-	-	-	G	G/A	159793	1	-	EntrezGene	-	-	-	-	-	-	-	-	RefSeq	-	-	-	-	-	-	-	-	-	-
.	2:32393713-32393713	A	upstream_gene_variant	MODIFIER	HOXA10-AS	105463054	Transcript	NR_131199.1	lncRNA	-	-	-	-	-	-	-	-	-	-	G	G/A	159793	1	-	EntrezGene	-	-	-	-	-	-	-	-	RefSeq	-	-	-	-	-	-	-	-	-	-
.	2:32393713-32393713	A	upstream_gene_variant	MODIFIER	HOXA10-AS	105463054	Transcript	NR_131200.1	lncRNA	-	-	-	-	-	-	-	-	-	-	G	G/A	159793	1	-	EntrezGene	-	-	-	-	-	-	-	-	RefSeq	-	-	-	-	-	-	-	-	-	-
.	2:32393713-32393713	A	downstream_gene_variant	MODIFIER	HOXA1	374051	Transcript	XM_003640697.5	protein_coding	-	-	-	-	-	-	-	-	-	-	G	G/A	85577	-1	-	EntrezGene	-	-	-	-	-	-	XP_003640745.1	-	RefSeq	-	-	-	-	-	-	-	-	-	-
.	2:32393713-32393713	A	intron_variant	MODIFIER	SKAP2	420629	Transcript	XM_004939360.4	protein_coding	-	2025-03-12	-	-	-	-	-	-	-	-	G	G/A	-	-1	-	EntrezGene	-	-	-	-	-	-	XP_004939417.1	-	RefSeq	-	-	-	-	-	-	-	-	-	-
.	2:32393713-32393713	A	downstream_gene_variant	MODIFIER	HOXA5	100858404	Transcript	XM_015281828.3	protein_coding	-	-	-	-	-	-	-	-	-	-	G	G/A	131654	-1	-	EntrezGene	-	-	-	-	-	-	XP_015137314.1	-	RefSeq	-	-	-	-	-	-	-	-	-	-
.	2:32393713-32393713	A	downstream_gene_variant	MODIFIER	HOXA3	395231	Transcript	XM_025147024.2	protein_coding	-	-	-	-	-	-	-	-	-	-	G	G/A	98172	-1	-	EntrezGene	-	-	-	-	-	-	XP_025002792.1	-	RefSeq	-	-	-	-	-	-	-	-	-	-
.	2:32393713-32393713	A	downstream_gene_variant	MODIFIER	HOXA3	395231	Transcript	XM_025147025.2	protein_coding	-	-	-	-	-	-	-	-	-	-	G	G/A	98172	-1	-	EntrezGene	-	-	-	-	-	-	XP_025002793.1	-	RefSeq	-	-	-	-	-	-	-	-	-	-
.	2:32393713-32393713	A	downstream_gene_variant	MODIFIER	HOXA5	100858404	Transcript	XM_040673505.1	protein_coding	-	-	-	-	-	-	-	-	-	-	G	G/A	129456	-1	-	EntrezGene	-	-	-	-	-	-	XP_040529439.1	-	RefSeq	-	-	-	-	-	-	-	-	-	-
.	2:32393713-32393713	A	downstream_gene_variant	MODIFIER	HOXA5	100858404	Transcript	XM_040673510.1	protein_coding	-	-	-	-	-	-	-	-	-	-	G	G/A	129456	-1	-	EntrezGene	-	-	-	-	-	-	XP_040529444.1	-	RefSeq	-	-	-	-	-	-	-	-	-	-
.	2:32393713-32393713	A	downstream_gene_variant	MODIFIER	HOXA5	100858404	Transcript	XM_040673518.1	protein_coding	-	-	-	-	-	-	-	-	-	-	G	G/A	129456	-1	-	EntrezGene	-	-	-	-	-	-	XP_040529452.1	-	RefSeq	-	-	-	-	-	-	-	-	-	-
.	2:32393713-32393713	A	downstream_gene_variant	MODIFIER	HOXA3	395231	Transcript	XM_040675157.1	protein_coding	-	-	-	-	-	-	-	-	-	-	G	G/A	98172	-1	-	EntrezGene	-	-	-	-	-	-	XP_040531091.1	-	RefSeq	-	-	-	-	-	-	-	-	-	-
.	2:32393713-32393713	A	downstream_gene_variant	MODIFIER	HOXA3	395231	Transcript	XM_040675176.1	protein_coding	-	-	-	-	-	-	-	-	-	-	G	G/A	98172	-1	-	EntrezGene	-	-	-	-	-	-	XP_040531110.1	-	RefSeq	-	-	-	-	-	-	-	-	-	-
.	2:32393713-32393713	A	downstream_gene_variant	MODIFIER	HOXA3	395231	Transcript	XM_040675185.1	protein_coding	-	-	-	-	-	-	-	-	-	-	G	G/A	98172	-1	-	EntrezGene	-	-	-	-	-	-	XP_040531119.1	-	RefSeq	-	-	-	-	-	-	-	-	-	-
.	2:32393713-32393713	A	downstream_gene_variant	MODIFIER	HOXA3	395231	Transcript	XM_040675194.1	protein_coding	-	-	-	-	-	-	-	-	-	-	G	G/A	98172	-1	-	EntrezGene	-	-	-	-	-	-	XP_040531128.1	-	RefSeq	-	-	-	-	-	-	-	-	-	-
.	2:32393713-32393713	A	downstream_gene_variant	MODIFIER	HOXA3	395231	Transcript	XM_040675204.1	protein_coding	-	-	-	-	-	-	-	-	-	-	G	G/A	98172	-1	-	EntrezGene	-	-	-	-	-	-	XP_040531138.1	-	RefSeq	-	-	-	-	-	-	-	-	-	-
.	2:32393713-32393713	A	downstream_gene_variant	MODIFIER	HOXA11	395327	Transcript	XM_040675293.1	protein_coding	-	-	-	-	-	-	-	-	-	-	G	G/A	171531	-1	-	EntrezGene	-	-	-	-	-	-	XP_040531227.1	-	RefSeq	-	-	-	-	-	-	-	-	-	-
.	2:32393713-32393713	A	downstream_gene_variant	MODIFIER	HOXA11	395327	Transcript	XM_040675298.1	protein_coding	-	-	-	-	-	-	-	-	-	-	G	G/A	171531	-1	-	EntrezGene	-	-	-	-	-	-	XP_040531232.1	-	RefSeq	-	-	-	-	-	-	-	-	-	-
.	2:32393713-32393713	A	intron_variant	MODIFIER	SKAP2	420629	Transcript	XM_040696534.1	protein_coding	-	2025-03-12	-	-	-	-	-	-	-	-	G	G/A	-	-1	-	EntrezGene	-	-	-	-	-	-	XP_040552468.1	-	RefSeq	-	-	-	-	-	-	-	-	-	-
.	2:32393713-32393713	A	upstream_gene_variant	MODIFIER	LOC121109556	121109556	Transcript	XR_005856304.1	lncRNA	-	-	-	-	-	-	-	-	-	-	G	G/A	138510	1	-	EntrezGene	-	-	-	-	-	-	-	-	RefSeq	-	-	-	-	-	-	-	-	-	-
.	2:32393713-32393713	A	downstream_gene_variant	MODIFIER	LOC121112172	121112172	Transcript	XR_005856305.1	lncRNA	-	-	-	-	-	-	-	-	-	-	G	G/A	157268	-1	-	EntrezGene	-	-	-	-	-	-	-	-	RefSeq	-	-	-	-	-	-	-	-	-	-
.	2:32393713-32393713	A	upstream_gene_variant	MODIFIER	LOC107052544	107052544	Transcript	XR_005856306.1	lncRNA	-	-	-	-	-	-	-	-	-	-	G	G/A	175918	1	-	EntrezGene	-	-	-	-	-	-	-	-	RefSeq	-	-	-	-	-	-	-	-	-	-
.	2:32393713-32393713	A	upstream_gene_variant	MODIFIER	LOC121110066	121110066	Transcript	XR_005857947.1	lncRNA	-	-	-	-	-	-	-	-	-	-	G	G/A	151709	-1	-	EntrezGene	-	-	-	-	-	-	-	-	RefSeq	-	-	-	-	-	-	-	-	-	-
.	2:32393713-32393713	A	upstream_gene_variant	MODIFIER	LOC121113128	121113128	Transcript	XR_005857948.1	lncRNA	-	-	-	-	-	-	-	-	-	-	G	G/A	106480	-1	-	EntrezGene	-	-	-	-	-	-	-	-	RefSeq	-	-	-	-	-	-	-	-	-	-
.	2:32393713-32393713	A	regulatory_region_variant	MODIFIER	-	-	RegulatoryFeature	ENSGALR2_9GT65	enhancer	-	-	-	-	-	-	-	-	-	-	G	G/A	-	-	-	-	-	-	-	-	-	-	-	-	-	-	-	-	-	-	-	-	-	-	-
.	2:98466537-98466537	T	upstream_gene_variant	MODIFIER	ANKRD12	ENSGALG00010001845	Transcript	ENSGALT00010004194.1	protein_coding	-	-	-	-	-	-	-	-	-	-	C	C/T	198922	-1	-	Uniprot_gn	-	-	-	-	-	A2	ENSGALP00010002491	-	Ensembl	-	-	-	-	-	-	-	-	-	-
.	2:98466537-98466537	T	upstream_gene_variant	MODIFIER	ANKRD12	ENSGALG00010001845	Transcript	ENSGALT00010004196.1	protein_coding	-	-	-	-	-	-	-	-	-	-	C	C/T	198922	-1	-	Uniprot_gn	-	-	-	-	-	P2	ENSGALP00010002493	-	Ensembl	-	-	-	-	-	-	-	-	-	-
.	2:98466537-98466537	T	upstream_gene_variant	MODIFIER	NDUFV2	ENSGALG00010001849	Transcript	ENSGALT00010004200.1	protein_coding	-	-	-	-	-	-	-	-	-	-	C	C/T	181705	-1	-	Uniprot_gn	-	-	-	-	-	P1	ENSGALP00010002497	-	Ensembl	-	-	-	-	-	-	-	-	-	-
.	2:98466537-98466537	T	intron_variant	MODIFIER	MTCL1	ENSGALG00010001880	Transcript	ENSGALT00010004284.1	protein_coding	-	2025-01-12	-	-	-	-	-	-	-	-	C	C/T	-	-1	-	Uniprot_gn	-	-	-	-	-	A2	ENSGALP00010002577	-	Ensembl	-	-	-	-	-	-	-	-	-	-
.	2:98466537-98466537	T	intron_variant	MODIFIER	MTCL1	ENSGALG00010001880	Transcript	ENSGALT00010004287.1	protein_coding	-	2025-01-13	-	-	-	-	-	-	-	-	C	C/T	-	-1	-	Uniprot_gn	-	-	-	-	-	A2	ENSGALP00010002580	-	Ensembl	-	-	-	-	-	-	-	-	-	-
.	2:98466537-98466537	T	intron_variant	MODIFIER	MTCL1	ENSGALG00010001880	Transcript	ENSGALT00010004289.1	protein_coding	-	2025-01-12	-	-	-	-	-	-	-	-	C	C/T	-	-1	-	Uniprot_gn	-	-	-	-	-	A2	ENSGALP00010002581	-	Ensembl	-	-	-	-	-	-	-	-	-	-
.	2:98466537-98466537	T	intron_variant	MODIFIER	MTCL1	ENSGALG00010001880	Transcript	ENSGALT00010004293.1	protein_coding	-	2025-01-13	-	-	-	-	-	-	-	-	C	C/T	-	-1	-	Uniprot_gn	-	-	-	-	-	A2	ENSGALP00010002583	-	Ensembl	-	-	-	-	-	-	-	-	-	-
.	2:98466537-98466537	T	intron_variant	MODIFIER	MTCL1	ENSGALG00010001880	Transcript	ENSGALT00010004305.1	protein_coding	-	2025-02-15	-	-	-	-	-	-	-	-	C	C/T	-	-1	-	Uniprot_gn	-	-	-	-	-	A2	ENSGALP00010002593	-	Ensembl	-	-	-	-	-	-	-	-	-	-
.	2:98466537-98466537	T	intron_variant	MODIFIER	MTCL1	ENSGALG00010001880	Transcript	ENSGALT00010004307.1	protein_coding	-	2025-01-14	-	-	-	-	-	-	-	-	C	C/T	-	-1	-	Uniprot_gn	-	-	-	-	-	P2	ENSGALP00010002595	-	Ensembl	-	-	-	-	-	-	-	-	-	-
.	2:98466537-98466537	T	downstream_gene_variant	MODIFIER	RAB12	ENSGALG00010001892	Transcript	ENSGALT00010004324.1	protein_coding	-	-	-	-	-	-	-	-	-	-	C	C/T	28864	-1	-	Uniprot_gn	-	-	-	-	-	P1	ENSGALP00010002605	-	Ensembl	-	-	-	-	-	-	-	-	-	-
.	2:98466537-98466537	T	downstream_gene_variant	MODIFIER	RAB12	ENSGALG00010001892	Transcript	ENSGALT00010004327.1	protein_coding	-	-	-	-	-	-	-	-	-	-	C	C/T	28864	-1	-	Uniprot_gn	-	-	-	-	-	-	ENSGALP00010002606	-	Ensembl	-	-	-	-	-	-	-	-	-	-
.	2:98466537-98466537	T	downstream_gene_variant	MODIFIER	PTPRM	ENSGALG00010001940	Transcript	ENSGALT00010004431.1	protein_coding	-	-	-	-	-	-	-	-	-	-	C	C/T	156926	-1	-	Uniprot_gn	-	-	-	-	-	-	ENSGALP00010002693	-	Ensembl	-	-	-	-	-	-	-	-	-	-
.	2:98466537-98466537	T	downstream_gene_variant	MODIFIER	PTPRM	ENSGALG00010001940	Transcript	ENSGALT00010004435.1	protein_coding	-	-	-	-	-	-	-	-	-	-	C	C/T	88362	-1	-	Uniprot_gn	-	-	-	-	-	-	ENSGALP00010002696	-	Ensembl	-	-	-	-	-	-	-	-	-	-
.	2:98466537-98466537	T	downstream_gene_variant	MODIFIER	PTPRM	ENSGALG00010001940	Transcript	ENSGALT00010004440.1	protein_coding	-	-	-	-	-	-	-	-	-	-	C	C/T	88478	-1	-	Uniprot_gn	-	-	-	-	-	A1	ENSGALP00010002698	-	Ensembl	-	-	-	-	-	-	-	-	-	-
.	2:98466537-98466537	T	downstream_gene_variant	MODIFIER	PTPRM	ENSGALG00010001940	Transcript	ENSGALT00010004443.1	protein_coding	-	-	-	-	-	-	-	-	-	-	C	C/T	88362	-1	-	Uniprot_gn	-	-	-	-	-	A1	ENSGALP00010002700	-	Ensembl	-	-	-	-	-	-	-	-	-	-
.	2:98466537-98466537	T	downstream_gene_variant	MODIFIER	PTPRM	ENSGALG00010001940	Transcript	ENSGALT00010004448.1	protein_coding	-	-	-	-	-	-	-	-	-	-	C	C/T	88362	-1	-	Uniprot_gn	-	-	-	-	-	-	ENSGALP00010002704	-	Ensembl	-	-	-	-	-	-	-	-	-	-
.	2:98466537-98466537	T	downstream_gene_variant	MODIFIER	PTPRM	ENSGALG00010001940	Transcript	ENSGALT00010004452.1	protein_coding	-	-	-	-	-	-	-	-	-	-	C	C/T	88362	-1	-	Uniprot_gn	-	-	-	-	-	-	ENSGALP00010002707	-	Ensembl	-	-	-	-	-	-	-	-	-	-
.	2:98466537-98466537	T	downstream_gene_variant	MODIFIER	PTPRM	ENSGALG00010001940	Transcript	ENSGALT00010004455.1	protein_coding	-	-	-	-	-	-	-	-	-	-	C	C/T	88362	-1	-	Uniprot_gn	-	-	-	-	-	P4	ENSGALP00010002709	-	Ensembl	-	-	-	-	-	-	-	-	-	-
.	2:98466537-98466537	T	downstream_gene_variant	MODIFIER	PTPRM	ENSGALG00010001940	Transcript	ENSGALT00010004459.1	protein_coding	-	-	-	-	-	-	-	-	-	-	C	C/T	88362	-1	-	Uniprot_gn	-	-	-	-	-	-	ENSGALP00010002711	-	Ensembl	-	-	-	-	-	-	-	-	-	-
.	2:98466537-98466537	T	downstream_gene_variant	MODIFIER	PTPRM	ENSGALG00010001940	Transcript	ENSGALT00010004465.1	protein_coding	-	-	-	-	-	-	-	-	-	-	C	C/T	88362	-1	-	Uniprot_gn	-	-	-	-	-	-	ENSGALP00010002715	-	Ensembl	-	-	-	-	-	-	-	-	-	-
.	2:98466537-98466537	T	downstream_gene_variant	MODIFIER	-	ENSGALG00010002131	Transcript	ENSGALT00010004753.1	lncRNA	-	-	-	-	-	-	-	-	-	-	C	C/T	172323	1	-	-	-	-	-	-	-	-	-	-	Ensembl	-	-	-	-	-	-	-	-	-	-
.	2:98466537-98466537	T	downstream_gene_variant	MODIFIER	-	ENSGALG00010002131	Transcript	ENSGALT00010004755.1	lncRNA	-	-	-	-	-	-	-	-	-	-	C	C/T	172393	1	-	-	-	-	-	-	-	-	-	-	Ensembl	-	-	-	-	-	-	-	-	-	-
.	2:98466537-98466537	T	downstream_gene_variant	MODIFIER	-	ENSGALG00010002131	Transcript	ENSGALT00010004758.1	lncRNA	-	-	-	-	-	-	-	-	-	-	C	C/T	172319	1	-	-	-	-	-	-	-	-	-	-	Ensembl	-	-	-	-	-	-	-	-	-	-
.	2:98466537-98466537	T	downstream_gene_variant	MODIFIER	-	ENSGALG00010002133	Transcript	ENSGALT00010004760.1	lncRNA	-	-	-	-	-	-	-	-	-	-	C	C/T	102909	1	-	-	-	-	-	-	-	-	-	-	Ensembl	-	-	-	-	-	-	-	-	-	-
.	2:98466537-98466537	T	downstream_gene_variant	MODIFIER	-	ENSGALG00010002154	Transcript	ENSGALT00010004820.1	lncRNA	-	-	-	-	-	-	-	-	-	-	C	C/T	84882	-1	-	-	-	-	-	-	-	-	-	-	Ensembl	-	-	-	-	-	-	-	-	-	-
.	2:98466537-98466537	T	upstream_gene_variant	MODIFIER	-	ENSGALG00010002256	Transcript	ENSGALT00010005098.1	lncRNA	-	-	-	-	-	-	-	-	-	-	C	C/T	161773	-1	-	-	-	-	-	-	-	-	-	-	Ensembl	-	-	-	-	-	-	-	-	-	-
.	2:98466537-98466537	T	upstream_gene_variant	MODIFIER	-	ENSGALG00010002256	Transcript	ENSGALT00010005100.1	lncRNA	-	-	-	-	-	-	-	-	-	-	C	C/T	147514	-1	-	-	-	-	-	-	-	-	-	-	Ensembl	-	-	-	-	-	-	-	-	-	-
.	2:98466537-98466537	T	upstream_gene_variant	MODIFIER	-	ENSGALG00010002256	Transcript	ENSGALT00010005101.1	lncRNA	-	-	-	-	-	-	-	-	-	-	C	C/T	162253	-1	-	-	-	-	-	-	-	-	-	-	Ensembl	-	-	-	-	-	-	-	-	-	-
.	2:98466537-98466537	T	upstream_gene_variant	MODIFIER	-	ENSGALG00010002256	Transcript	ENSGALT00010005104.1	lncRNA	-	-	-	-	-	-	-	-	-	-	C	C/T	160174	-1	-	-	-	-	-	-	-	-	-	-	Ensembl	-	-	-	-	-	-	-	-	-	-
.	2:98466537-98466537	T	upstream_gene_variant	MODIFIER	-	ENSGALG00010002256	Transcript	ENSGALT00010005105.1	lncRNA	-	-	-	-	-	-	-	-	-	-	C	C/T	157834	-1	-	-	-	-	-	-	-	-	-	-	Ensembl	-	-	-	-	-	-	-	-	-	-
.	2:98466537-98466537	T	downstream_gene_variant	MODIFIER	-	ENSGALG00010002263	Transcript	ENSGALT00010005123.1	lncRNA	-	-	-	-	-	-	-	-	-	-	C	C/T	8575	-1	-	-	-	-	-	-	-	-	-	-	Ensembl	-	-	-	-	-	-	-	-	-	-
.	2:98466537-98466537	T	downstream_gene_variant	MODIFIER	-	ENSGALG00010002263	Transcript	ENSGALT00010005124.1	lncRNA	-	-	-	-	-	-	-	-	-	-	C	C/T	13327	-1	-	-	-	-	-	-	-	-	-	-	Ensembl	-	-	-	-	-	-	-	-	-	-
.	2:98466537-98466537	T	downstream_gene_variant	MODIFIER	-	ENSGALG00010002263	Transcript	ENSGALT00010005126.1	lncRNA	-	-	-	-	-	-	-	-	-	-	C	C/T	14456	-1	-	-	-	-	-	-	-	-	-	-	Ensembl	-	-	-	-	-	-	-	-	-	-
.	2:98466537-98466537	T	downstream_gene_variant	MODIFIER	-	ENSGALG00010002263	Transcript	ENSGALT00010005127.1	lncRNA	-	-	-	-	-	-	-	-	-	-	C	C/T	18032	-1	-	-	-	-	-	-	-	-	-	-	Ensembl	-	-	-	-	-	-	-	-	-	-
.	2:98466537-98466537	T	downstream_gene_variant	MODIFIER	-	ENSGALG00010002263	Transcript	ENSGALT00010005128.1	lncRNA	-	-	-	-	-	-	-	-	-	-	C	C/T	19884	-1	-	-	-	-	-	-	-	-	-	-	Ensembl	-	-	-	-	-	-	-	-	-	-
.	2:98466537-98466537	T	downstream_gene_variant	MODIFIER	-	ENSGALG00010002268	Transcript	ENSGALT00010005132.1	lncRNA	-	-	-	-	-	-	-	-	-	-	C	C/T	69163	-1	-	-	-	-	-	-	-	-	-	-	Ensembl	-	-	-	-	-	-	-	-	-	-
.	2:98466537-98466537	T	downstream_gene_variant	MODIFIER	-	ENSGALG00010002268	Transcript	ENSGALT00010005133.1	lncRNA	-	-	-	-	-	-	-	-	-	-	C	C/T	70212	-1	-	-	-	-	-	-	-	-	-	-	Ensembl	-	-	-	-	-	-	-	-	-	-
.	2:98466537-98466537	T	downstream_gene_variant	MODIFIER	RAB12	421048	Transcript	XM_003640800.5	protein_coding	-	-	-	-	-	-	-	-	-	-	C	C/T	29019	-1	-	EntrezGene	-	-	-	-	-	-	XP_003640848.2	-	RefSeq	-	-	-	-	-	-	-	-	-	-
.	2:98466537-98466537	T	upstream_gene_variant	MODIFIER	ANKRD12	425900	Transcript	XM_015282496.3	protein_coding	-	-	-	-	-	-	-	-	-	-	C	C/T	199391	-1	-	EntrezGene	-	-	-	-	-	-	XP_015137982.3	-	RefSeq	-	-	-	-	-	-	-	-	-	-
.	2:98466537-98466537	T	downstream_gene_variant	MODIFIER	PTPRM	421049	Transcript	XM_015282544.3	protein_coding	-	-	-	-	-	-	-	-	-	-	C	C/T	88355	-1	-	EntrezGene	-	-	-	-	-	-	XP_015138030.2	-	RefSeq	-	-	-	-	-	-	-	-	-	-
.	2:98466537-98466537	T	downstream_gene_variant	MODIFIER	PTPRM	421049	Transcript	XM_015282545.3	protein_coding	-	-	-	-	-	-	-	-	-	-	C	C/T	88355	-1	-	EntrezGene	-	-	-	-	-	-	XP_015138031.2	-	RefSeq	-	-	-	-	-	-	-	-	-	-
.	2:98466537-98466537	T	downstream_gene_variant	MODIFIER	PTPRM	421049	Transcript	XM_015282546.3	protein_coding	-	-	-	-	-	-	-	-	-	-	C	C/T	88355	-1	-	EntrezGene	-	-	-	-	-	-	XP_015138032.2	-	RefSeq	-	-	-	-	-	-	-	-	-	-
.	2:98466537-98466537	T	downstream_gene_variant	MODIFIER	PTPRM	421049	Transcript	XM_015282547.3	protein_coding	-	-	-	-	-	-	-	-	-	-	C	C/T	88355	-1	-	EntrezGene	-	-	-	-	-	-	XP_015138033.2	-	RefSeq	-	-	-	-	-	-	-	-	-	-
.	2:98466537-98466537	T	downstream_gene_variant	MODIFIER	PTPRM	421049	Transcript	XM_015282548.3	protein_coding	-	-	-	-	-	-	-	-	-	-	C	C/T	88355	-1	-	EntrezGene	-	-	-	-	-	-	XP_015138034.2	-	RefSeq	-	-	-	-	-	-	-	-	-	-
.	2:98466537-98466537	T	downstream_gene_variant	MODIFIER	PTPRM	421049	Transcript	XM_015282549.3	protein_coding	-	-	-	-	-	-	-	-	-	-	C	C/T	88355	-1	-	EntrezGene	-	-	-	-	-	-	XP_015138035.2	-	RefSeq	-	-	-	-	-	-	-	-	-	-
.	2:98466537-98466537	T	downstream_gene_variant	MODIFIER	PTPRM	421049	Transcript	XM_015282550.3	protein_coding	-	-	-	-	-	-	-	-	-	-	C	C/T	88355	-1	-	EntrezGene	-	-	-	-	-	-	XP_015138036.2	-	RefSeq	-	-	-	-	-	-	-	-	-	-
.	2:98466537-98466537	T	downstream_gene_variant	MODIFIER	PTPRM	421049	Transcript	XM_015282551.3	protein_coding	-	-	-	-	-	-	-	-	-	-	C	C/T	88355	-1	-	EntrezGene	-	-	-	-	-	-	XP_015138037.2	-	RefSeq	-	-	-	-	-	-	-	-	-	-
.	2:98466537-98466537	T	intron_variant	MODIFIER	MTCL1	426050	Transcript	XM_040687905.1	protein_coding	-	2025-01-15	-	-	-	-	-	-	-	-	C	C/T	-	-1	-	EntrezGene	-	-	-	-	-	-	XP_040543839.1	-	RefSeq	-	-	-	-	-	-	-	-	-	-
.	2:98466537-98466537	T	intron_variant	MODIFIER	MTCL1	426050	Transcript	XM_040687915.1	protein_coding	-	2025-01-15	-	-	-	-	-	-	-	-	C	C/T	-	-1	-	EntrezGene	-	-	-	-	-	-	XP_040543849.1	-	RefSeq	-	-	-	-	-	-	-	-	-	-
.	2:98466537-98466537	T	intron_variant	MODIFIER	MTCL1	426050	Transcript	XM_040687922.1	protein_coding	-	2025-01-14	-	-	-	-	-	-	-	-	C	C/T	-	-1	-	EntrezGene	-	-	-	-	-	-	XP_040543856.1	-	RefSeq	-	-	-	-	-	-	-	-	-	-
.	2:98466537-98466537	T	intron_variant	MODIFIER	MTCL1	426050	Transcript	XM_040687927.1	protein_coding	-	2025-01-14	-	-	-	-	-	-	-	-	C	C/T	-	-1	-	EntrezGene	-	-	-	-	-	-	XP_040543861.1	-	RefSeq	-	-	-	-	-	-	-	-	-	-
.	2:98466537-98466537	T	intron_variant	MODIFIER	MTCL1	426050	Transcript	XM_040687937.1	protein_coding	-	2025-01-14	-	-	-	-	-	-	-	-	C	C/T	-	-1	-	EntrezGene	-	-	-	-	-	-	XP_040543871.1	-	RefSeq	-	-	-	-	-	-	-	-	-	-
.	2:98466537-98466537	T	intron_variant	MODIFIER	MTCL1	426050	Transcript	XM_040687948.1	protein_coding	-	2025-01-13	-	-	-	-	-	-	-	-	C	C/T	-	-1	-	EntrezGene	-	-	-	-	-	-	XP_040543882.1	-	RefSeq	-	-	-	-	-	-	-	-	-	-
.	2:98466537-98466537	T	intron_variant	MODIFIER	MTCL1	426050	Transcript	XM_040687956.1	protein_coding	-	2025-01-15	-	-	-	-	-	-	-	-	C	C/T	-	-1	-	EntrezGene	-	-	-	-	-	-	XP_040543890.1	-	RefSeq	-	-	-	-	-	-	-	-	-	-
.	2:98466537-98466537	T	intron_variant	MODIFIER	MTCL1	426050	Transcript	XM_040687965.1	protein_coding	-	2025-01-16	-	-	-	-	-	-	-	-	C	C/T	-	-1	-	EntrezGene	-	-	-	-	-	-	XP_040543899.1	-	RefSeq	-	-	-	-	-	-	-	-	-	-
.	2:98466537-98466537	T	intron_variant	MODIFIER	MTCL1	426050	Transcript	XM_040687973.1	protein_coding	-	2025-01-13	-	-	-	-	-	-	-	-	C	C/T	-	-1	-	EntrezGene	-	-	-	-	-	-	XP_040543907.1	-	RefSeq	-	-	-	-	-	-	-	-	-	-
.	2:98466537-98466537	T	intron_variant	MODIFIER	MTCL1	426050	Transcript	XM_040687980.1	protein_coding	-	2025-01-14	-	-	-	-	-	-	-	-	C	C/T	-	-1	-	EntrezGene	-	-	-	-	-	-	XP_040543914.1	-	RefSeq	-	-	-	-	-	-	-	-	-	-
.	2:98466537-98466537	T	intron_variant	MODIFIER	MTCL1	426050	Transcript	XM_040687987.1	protein_coding	-	2025-01-14	-	-	-	-	-	-	-	-	C	C/T	-	-1	-	EntrezGene	-	-	-	-	-	-	XP_040543921.1	-	RefSeq	-	-	-	-	-	-	-	-	-	-
.	2:98466537-98466537	T	intron_variant	MODIFIER	MTCL1	426050	Transcript	XM_040687996.1	protein_coding	-	2025-01-13	-	-	-	-	-	-	-	-	C	C/T	-	-1	-	EntrezGene	-	-	-	-	-	-	XP_040543930.1	-	RefSeq	-	-	-	-	-	-	-	-	-	-
.	2:98466537-98466537	T	downstream_gene_variant	MODIFIER	PTPRM	421049	Transcript	XM_040695586.1	protein_coding	-	-	-	-	-	-	-	-	-	-	C	C/T	88355	-1	-	EntrezGene	-	-	-	-	-	-	XP_040551520.1	-	RefSeq	-	-	-	-	-	-	-	-	-	-
.	2:98466537-98466537	T	downstream_gene_variant	MODIFIER	PTPRM	421049	Transcript	XM_040695587.1	protein_coding	-	-	-	-	-	-	-	-	-	-	C	C/T	88355	-1	-	EntrezGene	-	-	-	-	-	-	XP_040551521.1	-	RefSeq	-	-	-	-	-	-	-	-	-	-
.	2:98466537-98466537	T	downstream_gene_variant	MODIFIER	PTPRM	421049	Transcript	XM_040695588.1	protein_coding	-	-	-	-	-	-	-	-	-	-	C	C/T	88355	-1	-	EntrezGene	-	-	-	-	-	-	XP_040551522.1	-	RefSeq	-	-	-	-	-	-	-	-	-	-
.	2:98466537-98466537	T	upstream_gene_variant	MODIFIER	NDUFV2	426488	Transcript	XM_424129.7	protein_coding	-	-	-	-	-	-	-	-	-	-	C	C/T	181633	-1	-	EntrezGene	-	-	-	-	-	-	XP_424129.4	-	RefSeq	-	-	-	-	-	-	-	-	-	-
.	2:98466537-98466537	T	upstream_gene_variant	MODIFIER	LOC101751800	101751800	Transcript	XR_001465333.3	lncRNA	-	-	-	-	-	-	-	-	-	-	C	C/T	146351	-1	-	EntrezGene	-	-	-	-	-	-	-	-	RefSeq	-	-	-	-	-	-	-	-	-	-
.	2:98466537-98466537	T	downstream_gene_variant	MODIFIER	LOC112531833	112531833	Transcript	XR_003073872.2	lncRNA	-	-	-	-	-	-	-	-	-	-	C	C/T	174336	1	-	EntrezGene	-	-	-	-	-	-	-	-	RefSeq	-	-	-	-	-	-	-	-	-	-
.	2:98466537-98466537	T	upstream_gene_variant	MODIFIER	ANKRD12	425900	Transcript	XR_005855194.1	misc_RNA	-	-	-	-	-	-	-	-	-	-	C	C/T	199391	-1	-	EntrezGene	-	-	-	-	-	-	-	-	RefSeq	-	-	-	-	-	-	-	-	-	-
.	2:98466537-98466537	T	downstream_gene_variant	MODIFIER	LOC101751848	101751848	Transcript	XR_005855264.1	lncRNA	-	-	-	-	-	-	-	-	-	-	C	C/T	116066	1	-	EntrezGene	-	-	-	-	-	-	-	-	RefSeq	-	-	-	-	-	-	-	-	-	-
.	2:98466537-98466537	T	upstream_gene_variant	MODIFIER	LOC121109931	121109931	Transcript	XR_005855265.1	lncRNA	-	-	-	-	-	-	-	-	-	-	C	C/T	113477	-1	-	EntrezGene	-	-	-	-	-	-	-	-	RefSeq	-	-	-	-	-	-	-	-	-	-
.	2:101153947-101153947	A	upstream_gene_variant	MODIFIER	-	ENSGALG00010002172	Transcript	ENSGALT00010004857.1	lncRNA	-	-	-	-	-	-	-	-	-	-	T	T/A	170743	-1	-	-	-	-	-	-	-	-	-	-	Ensembl	-	-	-	-	-	-	-	-	-	-
.	2:101153947-101153947	A	upstream_gene_variant	MODIFIER	-	ENSGALG00010002172	Transcript	ENSGALT00010004858.1	lncRNA	-	-	-	-	-	-	-	-	-	-	T	T/A	199294	-1	-	-	-	-	-	-	-	-	-	-	Ensembl	-	-	-	-	-	-	-	-	-	-
.	2:101153947-101153947	A	upstream_gene_variant	MODIFIER	-	ENSGALG00010002172	Transcript	ENSGALT00010004859.1	lncRNA	-	-	-	-	-	-	-	-	-	-	T	T/A	199294	-1	-	-	-	-	-	-	-	-	-	-	Ensembl	-	-	-	-	-	-	-	-	-	-
.	2:101153947-101153947	A	downstream_gene_variant	MODIFIER	-	ENSGALG00010002301	Transcript	ENSGALT00010005214.1	lncRNA	-	-	-	-	-	-	-	-	-	-	T	T/A	112358	1	-	-	-	-	-	-	-	-	-	-	Ensembl	-	-	-	-	-	-	-	-	-	-
.	2:101153947-101153947	A	upstream_gene_variant	MODIFIER	-	ENSGALG00010005638	Transcript	ENSGALT00010013492.1	lncRNA	-	-	-	-	-	-	-	-	-	-	T	T/A	21908	1	-	-	-	-	-	-	-	-	-	-	Ensembl	-	-	-	-	-	-	-	-	-	-
.	2:101153947-101153947	A	upstream_gene_variant	MODIFIER	-	ENSGALG00010005642	Transcript	ENSGALT00010013500.1	lncRNA	-	-	-	-	-	-	-	-	-	-	T	T/A	177064	1	-	-	-	-	-	-	-	-	-	-	Ensembl	-	-	-	-	-	-	-	-	-	-
.	2:101153947-101153947	A	upstream_gene_variant	MODIFIER	-	ENSGALG00010005642	Transcript	ENSGALT00010013501.1	lncRNA	-	-	-	-	-	-	-	-	-	-	T	T/A	177064	1	-	-	-	-	-	-	-	-	-	-	Ensembl	-	-	-	-	-	-	-	-	-	-
.	2:101153947-101153947	A	downstream_gene_variant	MODIFIER	-	ENSGALG00010005833	Transcript	ENSGALT00010013892.1	lncRNA	-	-	-	-	-	-	-	-	-	-	T	T/A	66493	-1	-	-	-	-	-	-	-	-	-	-	Ensembl	-	-	-	-	-	-	-	-	-	-
.	2:101153947-101153947	A	downstream_gene_variant	MODIFIER	-	ENSGALG00010005833	Transcript	ENSGALT00010013893.1	lncRNA	-	-	-	-	-	-	-	-	-	-	T	T/A	66493	-1	-	-	-	-	-	-	-	-	-	-	Ensembl	-	-	-	-	-	-	-	-	-	-
.	2:101153947-101153947	A	downstream_gene_variant	MODIFIER	-	ENSGALG00010005833	Transcript	ENSGALT00010013894.1	lncRNA	-	-	-	-	-	-	-	-	-	-	T	T/A	66493	-1	-	-	-	-	-	-	-	-	-	-	Ensembl	-	-	-	-	-	-	-	-	-	-
.	2:101153947-101153947	A	downstream_gene_variant	MODIFIER	-	ENSGALG00010005833	Transcript	ENSGALT00010013895.1	lncRNA	-	-	-	-	-	-	-	-	-	-	T	T/A	67127	-1	-	-	-	-	-	-	-	-	-	-	Ensembl	-	-	-	-	-	-	-	-	-	-
.	2:101153947-101153947	A	downstream_gene_variant	MODIFIER	-	ENSGALG00010005833	Transcript	ENSGALT00010013897.1	lncRNA	-	-	-	-	-	-	-	-	-	-	T	T/A	67261	-1	-	-	-	-	-	-	-	-	-	-	Ensembl	-	-	-	-	-	-	-	-	-	-
.	2:101153947-101153947	A	downstream_gene_variant	MODIFIER	LOC121110068	121110068	Transcript	XR_005857705.1	lncRNA	-	-	-	-	-	-	-	-	-	-	T	T/A	29204	-1	-	EntrezGene	-	-	-	-	-	-	-	-	RefSeq	-	-	-	-	-	-	-	-	-	-
.	2:101153947-101153947	A	upstream_gene_variant	MODIFIER	LOC107051993	107051993	Transcript	XR_005857752.1	lncRNA	-	-	-	-	-	-	-	-	-	-	T	T/A	33994	-1	-	EntrezGene	-	-	-	-	-	-	-	-	RefSeq	-	-	-	-	-	-	-	-	-	-
.	2:101153947-101153947	A	upstream_gene_variant	MODIFIER	LOC107051993	107051993	Transcript	XR_005857753.1	lncRNA	-	-	-	-	-	-	-	-	-	-	T	T/A	33994	-1	-	EntrezGene	-	-	-	-	-	-	-	-	RefSeq	-	-	-	-	-	-	-	-	-	-
.	28:1645873-1645873	A	upstream_gene_variant	MODIFIER	GNA11	ENSGALG00010027099	Transcript	ENSGALT00010065679.1	protein_coding	-	-	-	-	-	-	-	-	-	-	C	C/A	27670	1	-	EntrezGene	-	-	-	-	-	P1	ENSGALP00010039945	-	Ensembl	-	-	-	-	-	-	-	-	-	-
.	28:1645873-1645873	A	downstream_gene_variant	MODIFIER	CCDC94	ENSGALG00010027116	Transcript	ENSGALT00010065728.1	protein_coding	-	-	-	-	-	-	-	-	-	-	C	C/A	182293	-1	-	EntrezGene	-	-	-	-	-	-	ENSGALP00010039994	-	Ensembl	-	-	-	-	-	-	-	-	-	-
.	28:1645873-1645873	A	downstream_gene_variant	MODIFIER	CCDC94	ENSGALG00010027116	Transcript	ENSGALT00010065730.1	protein_coding	-	-	-	-	-	-	-	-	-	-	C	C/A	182293	-1	-	EntrezGene	-	-	-	-	-	-	ENSGALP00010039996	-	Ensembl	-	-	-	-	-	-	-	-	-	-
.	28:1645873-1645873	A	downstream_gene_variant	MODIFIER	CCDC94	ENSGALG00010027116	Transcript	ENSGALT00010065732.1	protein_coding	-	-	-	-	-	-	-	-	-	-	C	C/A	181176	-1	-	EntrezGene	-	-	-	-	-	P1	ENSGALP00010039998	-	Ensembl	-	-	-	-	-	-	-	-	-	-
.	28:1645873-1645873	A	downstream_gene_variant	MODIFIER	UNC13A	ENSGALG00010027120	Transcript	ENSGALT00010065747.1	protein_coding	-	-	-	-	-	-	-	-	-	-	C	C/A	35219	1	-	Uniprot_gn	-	-	-	-	-	A2	ENSGALP00010040013	-	Ensembl	-	-	-	-	-	-	-	-	-	-
.	28:1645873-1645873	A	downstream_gene_variant	MODIFIER	UNC13A	ENSGALG00010027120	Transcript	ENSGALT00010065753.1	protein_coding	-	-	-	-	-	-	-	-	-	-	C	C/A	35219	1	-	Uniprot_gn	-	-	-	-	-	P2	ENSGALP00010040019	-	Ensembl	-	-	-	-	-	-	-	-	-	-
.	28:1645873-1645873	A	downstream_gene_variant	MODIFIER	UNC13A	ENSGALG00010027120	Transcript	ENSGALT00010065754.1	protein_coding	-	-	-	-	-	-	-	-	-	-	C	C/A	35219	1	-	Uniprot_gn	-	-	-	-	-	A2	ENSGALP00010040020	-	Ensembl	-	-	-	-	-	-	-	-	-	-
.	28:1645873-1645873	A	downstream_gene_variant	MODIFIER	UNC13A	ENSGALG00010027120	Transcript	ENSGALT00010065755.1	protein_coding	-	-	-	-	-	-	-	-	-	-	C	C/A	35219	1	-	Uniprot_gn	-	-	-	-	-	A2	ENSGALP00010040021	-	Ensembl	-	-	-	-	-	-	-	-	-	-
.	28:1645873-1645873	A	downstream_gene_variant	MODIFIER	CTSG	ENSGALG00010027126	Transcript	ENSGALT00010065760.1	protein_coding	-	-	-	-	-	-	-	-	-	-	C	C/A	48427	-1	-	Uniprot_gn	-	-	-	-	-	P1	ENSGALP00010040026	-	Ensembl	-	-	-	-	-	-	-	-	-	-
.	28:1645873-1645873	A	upstream_gene_variant	MODIFIER	S1PR4	ENSGALG00010027127	Transcript	ENSGALT00010065761.1	protein_coding	-	-	-	-	-	-	-	-	-	-	C	C/A	54206	1	-	Uniprot_gn	-	-	-	-	-	P1	ENSGALP00010040027	-	Ensembl	-	-	-	-	-	-	-	-	-	-
.	28:1645873-1645873	A	upstream_gene_variant	MODIFIER	S1PR4	ENSGALG00010027127	Transcript	ENSGALT00010065762.1	protein_coding	-	-	-	-	-	-	-	-	-	-	C	C/A	53144	1	-	Uniprot_gn	-	-	-	-	-	P1	ENSGALP00010040028	-	Ensembl	-	-	-	-	-	-	-	-	-	-
.	28:1645873-1645873	A	upstream_gene_variant	MODIFIER	S1PR4	ENSGALG00010027127	Transcript	ENSGALT00010065763.1	protein_coding	-	-	-	-	-	-	-	-	-	-	C	C/A	53178	1	-	Uniprot_gn	-	-	-	-	-	P1	ENSGALP00010040029	-	Ensembl	-	-	-	-	-	-	-	-	-	-
.	28:1645873-1645873	A	upstream_gene_variant	MODIFIER	NCLN	ENSGALG00010027129	Transcript	ENSGALT00010065765.1	protein_coding	-	-	-	-	-	-	-	-	-	-	C	C/A	56752	1	-	EntrezGene	-	-	-	-	-	P1	ENSGALP00010040031	-	Ensembl	-	-	-	-	-	-	-	-	-	-
.	28:1645873-1645873	A	upstream_gene_variant	MODIFIER	NCLN	ENSGALG00010027129	Transcript	ENSGALT00010065767.1	protein_coding	-	-	-	-	-	-	-	-	-	-	C	C/A	56752	1	-	EntrezGene	-	-	-	-	-	-	ENSGALP00010040033	-	Ensembl	-	-	-	-	-	-	-	-	-	-
.	28:1645873-1645873	A	upstream_gene_variant	MODIFIER	-	ENSGALG00010027132	Transcript	ENSGALT00010065773.1	protein_coding	-	-	-	-	-	-	-	-	-	-	C	C/A	68577	1	-	-	-	-	-	-	-	P1	ENSGALP00010040039	-	Ensembl	-	-	-	-	-	-	-	-	-	-
.	28:1645873-1645873	A	upstream_gene_variant	MODIFIER	CELF5	ENSGALG00010027133	Transcript	ENSGALT00010065775.1	protein_coding	-	-	-	-	-	-	-	-	-	-	C	C/A	73202	1	-	Uniprot_gn	-	-	-	-	-	P1	ENSGALP00010040041	-	Ensembl	-	-	-	-	-	-	-	-	-	-
.	28:1645873-1645873	A	downstream_gene_variant	MODIFIER	HSD11B1L	ENSGALG00010027139	Transcript	ENSGALT00010065796.1	protein_coding	-	-	-	-	-	-	-	-	-	-	C	C/A	104472	-1	-	EntrezGene	-	-	-	-	-	-	ENSGALP00010040062	-	Ensembl	-	-	-	-	-	-	-	-	-	-
.	28:1645873-1645873	A	downstream_gene_variant	MODIFIER	HSD11B1L	ENSGALG00010027139	Transcript	ENSGALT00010065798.1	protein_coding	-	-	-	-	-	-	-	-	-	-	C	C/A	103720	-1	-	EntrezGene	-	-	-	-	-	P1	ENSGALP00010040064	-	Ensembl	-	-	-	-	-	-	-	-	-	-
.	28:1645873-1645873	A	upstream_gene_variant	MODIFIER	MYO5B	ENSGALG00010027144	Transcript	ENSGALT00010065808.1	protein_coding	-	-	-	-	-	-	-	-	-	-	C	C/A	23305	-1	-	Uniprot_gn	-	-	-	-	-	P4	ENSGALP00010040074	-	Ensembl	-	-	-	-	-	-	-	-	-	-
.	28:1645873-1645873	A	upstream_gene_variant	MODIFIER	MYO5B	ENSGALG00010027144	Transcript	ENSGALT00010065809.1	protein_coding	-	-	-	-	-	-	-	-	-	-	C	C/A	11740	-1	-	Uniprot_gn	-	-	-	-	-	A2	ENSGALP00010040075	-	Ensembl	-	-	-	-	-	-	-	-	-	-
.	28:1645873-1645873	A	upstream_gene_variant	MODIFIER	C19orf70	ENSGALG00010027151	Transcript	ENSGALT00010065824.1	protein_coding	-	-	-	-	-	-	-	-	-	-	C	C/A	109769	1	-	Uniprot_gn	-	-	-	-	-	-	ENSGALP00010040090	-	Ensembl	-	-	-	-	-	-	-	-	-	-
.	28:1645873-1645873	A	upstream_gene_variant	MODIFIER	C19orf70	ENSGALG00010027151	Transcript	ENSGALT00010065825.1	protein_coding	-	-	-	-	-	-	-	-	-	-	C	C/A	109403	1	-	Uniprot_gn	-	-	-	-	-	P1	ENSGALP00010040091	-	Ensembl	-	-	-	-	-	-	-	-	-	-
.	28:1645873-1645873	A	downstream_gene_variant	MODIFIER	PLPP2	ENSGALG00010027154	Transcript	ENSGALT00010065830.1	protein_coding	-	-	-	-	-	-	-	-	-	-	C	C/A	16753	1	-	Uniprot_gn	-	-	-	-	-	-	ENSGALP00010040096	-	Ensembl	-	-	-	-	-	-	-	-	-	-
.	28:1645873-1645873	A	downstream_gene_variant	MODIFIER	PLPP2	ENSGALG00010027154	Transcript	ENSGALT00010065832.1	protein_coding	-	-	-	-	-	-	-	-	-	-	C	C/A	16756	1	-	Uniprot_gn	-	-	-	-	-	P1	ENSGALP00010040098	-	Ensembl	-	-	-	-	-	-	-	-	-	-
.	28:1645873-1645873	A	downstream_gene_variant	MODIFIER	SAFB	ENSGALG00010027163	Transcript	ENSGALT00010065855.1	protein_coding	-	-	-	-	-	-	-	-	-	-	C	C/A	112675	-1	-	Uniprot_gn	-	-	-	-	-	P2	ENSGALP00010040121	-	Ensembl	-	-	-	-	-	-	-	-	-	-
.	28:1645873-1645873	A	downstream_gene_variant	MODIFIER	SAFB	ENSGALG00010027163	Transcript	ENSGALT00010065856.1	protein_coding	-	-	-	-	-	-	-	-	-	-	C	C/A	112675	-1	-	Uniprot_gn	-	-	-	-	-	A2	ENSGALP00010040122	-	Ensembl	-	-	-	-	-	-	-	-	-	-
.	28:1645873-1645873	A	downstream_gene_variant	MODIFIER	SAFB	ENSGALG00010027163	Transcript	ENSGALT00010065858.1	protein_coding	-	-	-	-	-	-	-	-	-	-	C	C/A	112675	-1	-	Uniprot_gn	-	-	-	-	-	A2	ENSGALP00010040124	-	Ensembl	-	-	-	-	-	-	-	-	-	-
.	28:1645873-1645873	A	downstream_gene_variant	MODIFIER	SAFB	ENSGALG00010027163	Transcript	ENSGALT00010065860.1	protein_coding	-	-	-	-	-	-	-	-	-	-	C	C/A	112675	-1	-	Uniprot_gn	-	-	-	-	-	A2	ENSGALP00010040126	-	Ensembl	-	-	-	-	-	-	-	-	-	-
.	28:1645873-1645873	A	downstream_gene_variant	MODIFIER	-	ENSGALG00010027165	Transcript	ENSGALT00010065863.1	protein_coding	-	-	-	-	-	-	-	-	-	-	C	C/A	2737	1	-	-	-	-	-	-	-	P2	ENSGALP00010040129	-	Ensembl	-	-	-	-	-	-	-	-	-	-
.	28:1645873-1645873	A	downstream_gene_variant	MODIFIER	-	ENSGALG00010027165	Transcript	ENSGALT00010065864.1	protein_coding	-	-	-	-	-	-	-	-	-	-	C	C/A	2737	1	-	-	-	-	-	-	-	A2	ENSGALP00010040130	-	Ensembl	-	-	-	-	-	-	-	-	-	-
.	28:1645873-1645873	A	intron_variant	MODIFIER	TLE2	ENSGALG00010027170	Transcript	ENSGALT00010065872.1	protein_coding	-	2025-12-19	-	-	-	-	-	-	-	-	C	C/A	-	-1	-	HGNC	HGNC:11838	-	-	-	-	P1	ENSGALP00010040138	-	Ensembl	-	-	-	-	-	-	-	-	-	-
.	28:1645873-1645873	A	downstream_gene_variant	MODIFIER	AES	ENSGALG00010027173	Transcript	ENSGALT00010065876.1	protein_coding	-	-	-	-	-	-	-	-	-	-	C	C/A	10918	-1	-	Uniprot_gn	-	-	-	-	-	P1	ENSGALP00010040142	-	Ensembl	-	-	-	-	-	-	-	-	-	-
.	28:1645873-1645873	A	upstream_gene_variant	MODIFIER	SAFB2	ENSGALG00010027176	Transcript	ENSGALT00010065887.1	protein_coding	-	-	-	-	-	-	-	-	-	-	C	C/A	127658	1	-	Uniprot_gn	-	-	-	-	-	A2	ENSGALP00010040153	-	Ensembl	-	-	-	-	-	-	-	-	-	-
.	28:1645873-1645873	A	upstream_gene_variant	MODIFIER	SAFB2	ENSGALG00010027176	Transcript	ENSGALT00010065888.1	protein_coding	-	-	-	-	-	-	-	-	-	-	C	C/A	127095	1	-	Uniprot_gn	-	-	-	-	-	A2	ENSGALP00010040154	-	Ensembl	-	-	-	-	-	-	-	-	-	-
.	28:1645873-1645873	A	upstream_gene_variant	MODIFIER	SAFB2	ENSGALG00010027176	Transcript	ENSGALT00010065890.1	protein_coding	-	-	-	-	-	-	-	-	-	-	C	C/A	127148	1	-	Uniprot_gn	-	-	-	-	-	A2	ENSGALP00010040156	-	Ensembl	-	-	-	-	-	-	-	-	-	-
.	28:1645873-1645873	A	upstream_gene_variant	MODIFIER	SAFB2	ENSGALG00010027176	Transcript	ENSGALT00010065892.1	protein_coding	-	-	-	-	-	-	-	-	-	-	C	C/A	127095	1	-	Uniprot_gn	-	-	-	-	-	P2	ENSGALP00010040158	-	Ensembl	-	-	-	-	-	-	-	-	-	-
.	28:1645873-1645873	A	downstream_gene_variant	MODIFIER	MPND	ENSGALG00010027184	Transcript	ENSGALT00010065909.1	protein_coding	-	-	-	-	-	-	-	-	-	-	C	C/A	140591	-1	-	Uniprot_gn	-	-	-	-	-	A2	ENSGALP00010040175	-	Ensembl	-	-	-	-	-	-	-	-	-	-
.	28:1645873-1645873	A	downstream_gene_variant	MODIFIER	MPND	ENSGALG00010027184	Transcript	ENSGALT00010065911.1	protein_coding	-	-	-	-	-	-	-	-	-	-	C	C/A	140591	-1	-	Uniprot_gn	-	-	-	-	-	P2	ENSGALP00010040177	-	Ensembl	-	-	-	-	-	-	-	-	-	-
.	28:1645873-1645873	A	downstream_gene_variant	MODIFIER	MPND	ENSGALG00010027184	Transcript	ENSGALT00010065912.1	protein_coding	-	-	-	-	-	-	-	-	-	-	C	C/A	140591	-1	-	Uniprot_gn	-	-	-	-	-	-	ENSGALP00010040178	-	Ensembl	-	-	-	-	-	-	-	-	-	-
.	28:1645873-1645873	A	upstream_gene_variant	MODIFIER	STAP2	ENSGALG00010027189	Transcript	ENSGALT00010065918.1	protein_coding	-	-	-	-	-	-	-	-	-	-	C	C/A	148024	1	-	Uniprot_gn	-	-	-	-	-	P1	ENSGALP00010040184	-	Ensembl	-	-	-	-	-	-	-	-	-	-
.	28:1645873-1645873	A	upstream_gene_variant	MODIFIER	STAP2	ENSGALG00010027189	Transcript	ENSGALT00010065920.1	protein_coding	-	-	-	-	-	-	-	-	-	-	C	C/A	148024	1	-	Uniprot_gn	-	-	-	-	-	-	ENSGALP00010040186	-	Ensembl	-	-	-	-	-	-	-	-	-	-
.	28:1645873-1645873	A	downstream_gene_variant	MODIFIER	-	ENSGALG00010028090	Transcript	ENSGALT00010068068.1	protein_coding	-	-	-	-	-	-	-	-	-	-	C	C/A	127154	1	-	-	-	-	-	-	-	P1	ENSGALP00010041811	-	Ensembl	-	-	-	-	-	-	-	-	-	-
.	28:1645873-1645873	A	downstream_gene_variant	MODIFIER	PIP5K1C	ENSGALG00010028113	Transcript	ENSGALT00010068115.1	protein_coding	-	-	-	-	-	-	-	-	-	-	C	C/A	197852	1	-	EntrezGene	-	-	-	-	-	-	ENSGALP00010041858	-	Ensembl	-	-	-	-	-	-	-	-	-	-
.	28:1645873-1645873	A	downstream_gene_variant	MODIFIER	PIP5K1C	ENSGALG00010028113	Transcript	ENSGALT00010068118.1	protein_coding	-	-	-	-	-	-	-	-	-	-	C	C/A	197850	1	-	EntrezGene	-	-	-	-	-	P1	ENSGALP00010041861	-	Ensembl	-	-	-	-	-	-	-	-	-	-
.	28:1645873-1645873	A	downstream_gene_variant	MODIFIER	CACTIN	ENSGALG00010028115	Transcript	ENSGALT00010068124.1	protein_coding	-	-	-	-	-	-	-	-	-	-	C	C/A	189609	1	-	Uniprot_gn	-	-	-	-	-	A2	ENSGALP00010041867	-	Ensembl	-	-	-	-	-	-	-	-	-	-
.	28:1645873-1645873	A	downstream_gene_variant	MODIFIER	CACTIN	ENSGALG00010028115	Transcript	ENSGALT00010068126.1	protein_coding	-	-	-	-	-	-	-	-	-	-	C	C/A	189609	1	-	Uniprot_gn	-	-	-	-	-	P2	ENSGALP00010041869	-	Ensembl	-	-	-	-	-	-	-	-	-	-
.	28:1645873-1645873	A	upstream_gene_variant	MODIFIER	-	ENSGALG00010028117	Transcript	ENSGALT00010068128.1	protein_coding	-	-	-	-	-	-	-	-	-	-	C	C/A	188591	-1	-	-	-	-	-	-	-	P1	ENSGALP00010041872	-	Ensembl	-	-	-	-	-	-	-	-	-	-
.	28:1645873-1645873	A	upstream_gene_variant	MODIFIER	-	ENSGALG00010028117	Transcript	ENSGALT00010068130.1	protein_coding	-	-	-	-	-	-	-	-	-	-	C	C/A	189560	-1	-	-	-	-	-	-	-	-	ENSGALP00010041873	-	Ensembl	-	-	-	-	-	-	-	-	-	-
.	28:1645873-1645873	A	downstream_gene_variant	MODIFIER	TBXA2R	ENSGALG00010028120	Transcript	ENSGALT00010068136.1	protein_coding	-	-	-	-	-	-	-	-	-	-	C	C/A	182643	1	-	Uniprot_gn	-	-	-	-	-	P1	ENSGALP00010041879	-	Ensembl	-	-	-	-	-	-	-	-	-	-
.	28:1645873-1645873	A	upstream_gene_variant	MODIFIER	HMG20B	ENSGALG00010028125	Transcript	ENSGALT00010068150.1	protein_coding	-	-	-	-	-	-	-	-	-	-	C	C/A	175118	-1	-	Uniprot_gn	-	-	-	-	-	-	ENSGALP00010041893	-	Ensembl	-	-	-	-	-	-	-	-	-	-
.	28:1645873-1645873	A	upstream_gene_variant	MODIFIER	HMG20B	ENSGALG00010028125	Transcript	ENSGALT00010068151.1	protein_coding	-	-	-	-	-	-	-	-	-	-	C	C/A	170830	-1	-	Uniprot_gn	-	-	-	-	-	P1	ENSGALP00010041894	-	Ensembl	-	-	-	-	-	-	-	-	-	-
.	28:1645873-1645873	A	downstream_gene_variant	MODIFIER	MFSD12	ENSGALG00010028127	Transcript	ENSGALT00010068157.1	protein_coding	-	-	-	-	-	-	-	-	-	-	C	C/A	166415	1	-	Uniprot_gn	-	-	-	-	-	A2	ENSGALP00010041900	-	Ensembl	-	-	-	-	-	-	-	-	-	-
.	28:1645873-1645873	A	downstream_gene_variant	MODIFIER	MFSD12	ENSGALG00010028127	Transcript	ENSGALT00010068161.1	protein_coding	-	-	-	-	-	-	-	-	-	-	C	C/A	166417	1	-	Uniprot_gn	-	-	-	-	-	P2	ENSGALP00010041904	-	Ensembl	-	-	-	-	-	-	-	-	-	-
.	28:1645873-1645873	A	downstream_gene_variant	MODIFIER	MFSD12	ENSGALG00010028127	Transcript	ENSGALT00010068163.1	protein_coding	-	-	-	-	-	-	-	-	-	-	C	C/A	166348	1	-	Uniprot_gn	-	-	-	-	-	A2	ENSGALP00010041906	-	Ensembl	-	-	-	-	-	-	-	-	-	-
.	28:1645873-1645873	A	downstream_gene_variant	MODIFIER	-	ENSGALG00010028133	Transcript	ENSGALT00010068173.1	protein_coding	-	-	-	-	-	-	-	-	-	-	C	C/A	161716	1	-	-	-	-	-	-	-	P1	ENSGALP00010041916	-	Ensembl	-	-	-	-	-	-	-	-	-	-
.	28:1645873-1645873	A	upstream_gene_variant	MODIFIER	C19orf71	ENSGALG00010028135	Transcript	ENSGALT00010068177.1	protein_coding	-	-	-	-	-	-	-	-	-	-	C	C/A	160676	-1	-	Uniprot_gn	-	-	-	-	-	P1	ENSGALP00010041920	-	Ensembl	-	-	-	-	-	-	-	-	-	-
.	28:1645873-1645873	A	upstream_gene_variant	MODIFIER	FZR1	ENSGALG00010028139	Transcript	ENSGALT00010068187.1	protein_coding	-	-	-	-	-	-	-	-	-	-	C	C/A	146758	-1	-	EntrezGene	-	-	-	-	-	-	ENSGALP00010041930	-	Ensembl	-	-	-	-	-	-	-	-	-	-
.	28:1645873-1645873	A	upstream_gene_variant	MODIFIER	FZR1	ENSGALG00010028139	Transcript	ENSGALT00010068189.1	protein_coding	-	-	-	-	-	-	-	-	-	-	C	C/A	146758	-1	-	EntrezGene	-	-	-	-	-	P1	ENSGALP00010041932	-	Ensembl	-	-	-	-	-	-	-	-	-	-
.	28:1645873-1645873	A	downstream_gene_variant	MODIFIER	-	ENSGALG00010028154	Transcript	ENSGALT00010068218.1	protein_coding	-	-	-	-	-	-	-	-	-	-	C	C/A	142870	1	-	-	-	-	-	-	-	A2	ENSGALP00010041961	-	Ensembl	-	-	-	-	-	-	-	-	-	-
.	28:1645873-1645873	A	downstream_gene_variant	MODIFIER	-	ENSGALG00010028154	Transcript	ENSGALT00010068219.1	protein_coding	-	-	-	-	-	-	-	-	-	-	C	C/A	143680	1	-	-	-	-	-	-	-	P2	ENSGALP00010041962	-	Ensembl	-	-	-	-	-	-	-	-	-	-
.	28:1645873-1645873	A	downstream_gene_variant	MODIFIER	DOHH	ENSGALG00010028156	Transcript	ENSGALT00010068224.1	protein_coding	-	-	-	-	-	-	-	-	-	-	C	C/A	136648	1	-	EntrezGene	-	-	-	-	-	P1	ENSGALP00010041967	-	Ensembl	-	-	-	-	-	-	-	-	-	-
.	28:1645873-1645873	A	upstream_gene_variant	MODIFIER	NFIC	ENSGALG00010028165	Transcript	ENSGALT00010068247.1	protein_coding	-	-	-	-	-	-	-	-	-	-	C	C/A	102238	-1	-	EntrezGene	-	-	-	-	-	-	ENSGALP00010041990	-	Ensembl	-	-	-	-	-	-	-	-	-	-
.	28:1645873-1645873	A	upstream_gene_variant	MODIFIER	NFIC	ENSGALG00010028165	Transcript	ENSGALT00010068252.1	protein_coding	-	-	-	-	-	-	-	-	-	-	C	C/A	84643	-1	-	EntrezGene	-	-	-	-	-	A1	ENSGALP00010041995	-	Ensembl	-	-	-	-	-	-	-	-	-	-
.	28:1645873-1645873	A	upstream_gene_variant	MODIFIER	NFIC	ENSGALG00010028165	Transcript	ENSGALT00010068254.1	protein_coding	-	-	-	-	-	-	-	-	-	-	C	C/A	86566	-1	-	EntrezGene	-	-	-	-	-	-	ENSGALP00010041997	-	Ensembl	-	-	-	-	-	-	-	-	-	-
.	28:1645873-1645873	A	upstream_gene_variant	MODIFIER	NFIC	ENSGALG00010028165	Transcript	ENSGALT00010068255.1	protein_coding	-	-	-	-	-	-	-	-	-	-	C	C/A	87330	-1	-	EntrezGene	-	-	-	-	-	-	ENSGALP00010041998	-	Ensembl	-	-	-	-	-	-	-	-	-	-
.	28:1645873-1645873	A	upstream_gene_variant	MODIFIER	NFIC	ENSGALG00010028165	Transcript	ENSGALT00010068257.1	protein_coding	-	-	-	-	-	-	-	-	-	-	C	C/A	84781	-1	-	EntrezGene	-	-	-	-	-	-	ENSGALP00010042000	-	Ensembl	-	-	-	-	-	-	-	-	-	-
.	28:1645873-1645873	A	upstream_gene_variant	MODIFIER	NFIC	ENSGALG00010028165	Transcript	ENSGALT00010068258.1	protein_coding	-	-	-	-	-	-	-	-	-	-	C	C/A	86490	-1	-	EntrezGene	-	-	-	-	-	P4	ENSGALP00010042001	-	Ensembl	-	-	-	-	-	-	-	-	-	-
.	28:1645873-1645873	A	upstream_gene_variant	MODIFIER	NFIC	ENSGALG00010028165	Transcript	ENSGALT00010068259.1	protein_coding	-	-	-	-	-	-	-	-	-	-	C	C/A	86490	-1	-	EntrezGene	-	-	-	-	-	-	ENSGALP00010042002	-	Ensembl	-	-	-	-	-	-	-	-	-	-
.	28:1645873-1645873	A	downstream_gene_variant	MODIFIER	-	ENSGALG00010028192	Transcript	ENSGALT00010068325.1	protein_coding	-	-	-	-	-	-	-	-	-	-	C	C/A	101730	1	-	-	-	-	-	-	-	P1	ENSGALP00010042068	-	Ensembl	-	-	-	-	-	-	-	-	-	-
.	28:1645873-1645873	A	downstream_gene_variant	MODIFIER	FSD1	ENSGALG00010028415	Transcript	ENSGALT00010068826.1	protein_coding	-	-	-	-	-	-	-	-	-	-	C	C/A	154079	-1	-	HGNC	HGNC:13745	-	-	-	-	-	ENSGALP00010042268	-	Ensembl	-	-	-	-	-	-	-	-	-	-
.	28:1645873-1645873	A	downstream_gene_variant	MODIFIER	FSD1	ENSGALG00010028415	Transcript	ENSGALT00010068827.1	protein_coding	-	-	-	-	-	-	-	-	-	-	C	C/A	154080	-1	-	HGNC	HGNC:13745	-	-	-	-	A2	ENSGALP00010042269	-	Ensembl	-	-	-	-	-	-	-	-	-	-
.	28:1645873-1645873	A	downstream_gene_variant	MODIFIER	FSD1	ENSGALG00010028415	Transcript	ENSGALT00010068828.1	protein_coding	-	-	-	-	-	-	-	-	-	-	C	C/A	154078	-1	-	HGNC	HGNC:13745	-	-	-	-	A2	ENSGALP00010042270	-	Ensembl	-	-	-	-	-	-	-	-	-	-
.	28:1645873-1645873	A	downstream_gene_variant	MODIFIER	FSD1	ENSGALG00010028415	Transcript	ENSGALT00010068829.1	protein_coding	-	-	-	-	-	-	-	-	-	-	C	C/A	154078	-1	-	HGNC	HGNC:13745	-	-	-	-	P2	ENSGALP00010042271	-	Ensembl	-	-	-	-	-	-	-	-	-	-
.	28:1645873-1645873	A	upstream_gene_variant	MODIFIER	-	ENSGALG00010028417	Transcript	ENSGALT00010068830.1	protein_coding	-	-	-	-	-	-	-	-	-	-	C	C/A	172986	1	-	-	-	-	-	-	-	P1	ENSGALP00010042272	-	Ensembl	-	-	-	-	-	-	-	-	-	-
.	28:1645873-1645873	A	upstream_gene_variant	MODIFIER	ZBTB7A	ENSGALG00010028421	Transcript	ENSGALT00010068842.1	protein_coding	-	-	-	-	-	-	-	-	-	-	C	C/A	192982	1	-	EntrezGene	-	-	-	-	-	P2	ENSGALP00010042284	-	Ensembl	-	-	-	-	-	-	-	-	-	-
.	28:1645873-1645873	A	downstream_gene_variant	MODIFIER	SHD	ENSGALG00010028506	Transcript	ENSGALT00010069029.1	protein_coding	-	-	-	-	-	-	-	-	-	-	C	C/A	177047	-1	-	Uniprot_gn	-	-	-	-	-	-	ENSGALP00010042471	-	Ensembl	-	-	-	-	-	-	-	-	-	-
.	28:1645873-1645873	A	downstream_gene_variant	MODIFIER	SHD	ENSGALG00010028506	Transcript	ENSGALT00010069030.1	protein_coding	-	-	-	-	-	-	-	-	-	-	C	C/A	177047	-1	-	Uniprot_gn	-	-	-	-	-	P1	ENSGALP00010042472	-	Ensembl	-	-	-	-	-	-	-	-	-	-
.	28:1645873-1645873	A	upstream_gene_variant	MODIFIER	GIPC3	ENSGALG00010028614	Transcript	ENSGALT00010069295.1	protein_coding	-	-	-	-	-	-	-	-	-	-	C	C/A	180453	-1	-	HGNC	HGNC:18183	-	-	-	-	P1	ENSGALP00010042737	-	Ensembl	-	-	-	-	-	-	-	-	-	-
.	28:1645873-1645873	A	upstream_gene_variant	MODIFIER	-	ENSGALG00010028656	Transcript	ENSGALT00010069368.1	lncRNA	-	-	-	-	-	-	-	-	-	-	C	C/A	70055	-1	-	-	-	-	-	-	-	-	-	-	Ensembl	-	-	-	-	-	-	-	-	-	-
.	28:1645873-1645873	A	upstream_gene_variant	MODIFIER	-	ENSGALG00010028656	Transcript	ENSGALT00010069369.1	lncRNA	-	-	-	-	-	-	-	-	-	-	C	C/A	70196	-1	-	-	-	-	-	-	-	-	-	-	Ensembl	-	-	-	-	-	-	-	-	-	-
.	28:1645873-1645873	A	upstream_gene_variant	MODIFIER	-	ENSGALG00010028656	Transcript	ENSGALT00010069370.1	lncRNA	-	-	-	-	-	-	-	-	-	-	C	C/A	70055	-1	-	-	-	-	-	-	-	-	-	-	Ensembl	-	-	-	-	-	-	-	-	-	-
.	28:1645873-1645873	A	downstream_gene_variant	MODIFIER	-	ENSGALG00010028657	Transcript	ENSGALT00010069371.1	lncRNA	-	-	-	-	-	-	-	-	-	-	C	C/A	6824	-1	-	-	-	-	-	-	-	-	-	-	Ensembl	-	-	-	-	-	-	-	-	-	-
.	28:1645873-1645873	A	downstream_gene_variant	MODIFIER	-	ENSGALG00010028657	Transcript	ENSGALT00010069372.1	lncRNA	-	-	-	-	-	-	-	-	-	-	C	C/A	6824	-1	-	-	-	-	-	-	-	-	-	-	Ensembl	-	-	-	-	-	-	-	-	-	-
.	28:1645873-1645873	A	downstream_gene_variant	MODIFIER	-	ENSGALG00010028659	Transcript	ENSGALT00010069374.1	lncRNA	-	-	-	-	-	-	-	-	-	-	C	C/A	25147	-1	-	-	-	-	-	-	-	-	-	-	Ensembl	-	-	-	-	-	-	-	-	-	-
.	28:1645873-1645873	A	upstream_gene_variant	MODIFIER	-	ENSGALG00010028704	Transcript	ENSGALT00010069487.1	lncRNA	-	-	-	-	-	-	-	-	-	-	C	C/A	70839	-1	-	-	-	-	-	-	-	-	-	-	Ensembl	-	-	-	-	-	-	-	-	-	-
.	28:1645873-1645873	A	upstream_gene_variant	MODIFIER	-	ENSGALG00010028704	Transcript	ENSGALT00010069488.1	lncRNA	-	-	-	-	-	-	-	-	-	-	C	C/A	72444	-1	-	-	-	-	-	-	-	-	-	-	Ensembl	-	-	-	-	-	-	-	-	-	-
.	28:1645873-1645873	A	downstream_gene_variant	MODIFIER	-	ENSGALG00010028705	Transcript	ENSGALT00010069489.1	lncRNA	-	-	-	-	-	-	-	-	-	-	C	C/A	21764	-1	-	-	-	-	-	-	-	-	-	-	Ensembl	-	-	-	-	-	-	-	-	-	-
.	28:1645873-1645873	A	downstream_gene_variant	MODIFIER	-	ENSGALG00010028705	Transcript	ENSGALT00010069490.1	lncRNA	-	-	-	-	-	-	-	-	-	-	C	C/A	21999	-1	-	-	-	-	-	-	-	-	-	-	Ensembl	-	-	-	-	-	-	-	-	-	-
.	28:1645873-1645873	A	downstream_gene_variant	MODIFIER	-	ENSGALG00010028719	Transcript	ENSGALT00010069520.1	miRNA	-	-	-	-	-	-	-	-	-	-	C	C/A	185189	-1	-	-	-	-	-	-	-	-	-	-	Ensembl	-	-	-	-	-	-	-	-	-	-
.	28:1645873-1645873	A	upstream_gene_variant	MODIFIER	gga-mir-1774	ENSGALG00010028722	Transcript	ENSGALT00010069523.1	miRNA	-	-	-	-	-	-	-	-	-	-	C	C/A	138024	1	-	miRBase	-	-	-	-	-	-	-	-	Ensembl	-	-	-	-	-	-	-	-	-	-
.	28:1645873-1645873	A	downstream_gene_variant	MODIFIER	-	ENSGALG00010028733	Transcript	ENSGALT00010069538.1	protein_coding	-	-	-	-	-	-	-	-	-	-	C	C/A	44239	-1	-	-	-	-	-	-	-	P1	ENSGALP00010042799	-	Ensembl	-	-	-	-	-	-	-	-	-	-
.	28:1645873-1645873	A	downstream_gene_variant	MODIFIER	HSD11B1L	408034	Transcript	NM_001001201.2	protein_coding	-	-	-	-	-	-	-	-	-	-	C	C/A	104468	-1	-	EntrezGene	-	-	-	-	-	-	NP_001001201.1	-	RefSeq	-	-	-	-	-	-	-	-	-	-
.	28:1645873-1645873	A	downstream_gene_variant	MODIFIER	-	NM_001001201	Transcript	NM_001001201.2	cDNA	-	-	-	-	-	-	-	-	-	-	C	C/A	104468	-1	-	-	-	-	-	-	-	-	-	-	RefSeq	-	-	-	-	-	-	-	-	-	-
.	28:1645873-1645873	A	upstream_gene_variant	MODIFIER	NCLN	426048	Transcript	NM_001031354.3	protein_coding	-	-	-	-	-	-	-	-	-	-	C	C/A	56754	1	-	EntrezGene	-	-	-	-	-	-	NP_001026525.2	-	RefSeq	-	-	-	-	-	-	-	-	-	-
.	28:1645873-1645873	A	upstream_gene_variant	MODIFIER	-	NM_001031354	Transcript	NM_001031354.4	cDNA	-	-	-	-	-	-	-	-	-	-	C	C/A	56729	1	-	-	-	-	-	-	-	-	-	-	RefSeq	-	-	-	-	-	-	-	-	-	-
.	28:1645873-1645873	A	downstream_gene_variant	MODIFIER	DOHH	427066	Transcript	NM_001031413.1	protein_coding	-	-	-	-	-	-	-	-	-	-	C	C/A	139305	1	-	EntrezGene	-	-	-	-	-	-	NP_001026584.1	-	RefSeq	-	-	-	-	-	-	-	-	-	-
.	28:1645873-1645873	A	downstream_gene_variant	MODIFIER	-	NM_001031413	Transcript	NM_001031413.2	cDNA	-	-	-	-	-	-	-	-	-	-	C	C/A	139305	1	-	-	-	-	-	-	-	-	-	-	RefSeq	-	-	-	-	-	-	-	-	-	-
.	28:1645873-1645873	A	upstream_gene_variant	MODIFIER	FZR1	395297	Transcript	NM_001278090.1	protein_coding	-	-	-	-	-	-	-	-	-	-	C	C/A	146764	-1	-	EntrezGene	-	-	-	-	-	-	NP_001265019.1	-	RefSeq	-	-	-	-	-	-	-	-	-	-
.	28:1645873-1645873	A	upstream_gene_variant	MODIFIER	-	NM_001278090	Transcript	NM_001278090.1	cDNA	-	-	-	-	-	-	-	-	-	-	C	C/A	146764	-1	-	-	-	-	-	-	-	-	-	-	RefSeq	-	-	-	-	-	-	-	-	-	-
.	28:1645873-1645873	A	downstream_gene_variant	MODIFIER	PIP5K1C	420072	Transcript	NM_001319021.1	protein_coding	-	-	-	-	-	-	-	-	-	-	C	C/A	197907	1	-	EntrezGene	-	-	-	-	-	-	NP_001305950.1	-	RefSeq	-	-	-	-	-	-	-	-	-	-
.	28:1645873-1645873	A	downstream_gene_variant	MODIFIER	-	NM_001319021	Transcript	NM_001319021.2	cDNA	-	-	-	-	-	-	-	-	-	-	C	C/A	195364	1	-	-	-	-	-	-	-	-	-	-	RefSeq	-	-	-	-	-	-	-	-	-	-
.	28:1645873-1645873	A	downstream_gene_variant	MODIFIER	CCDC94	425754	Transcript	NM_001389412.1	protein_coding	-	-	-	-	-	-	-	-	-	-	C	C/A	181172	-1	-	EntrezGene	-	-	-	-	-	-	NP_001376341.1	-	RefSeq	-	-	-	-	-	-	-	-	-	-
.	28:1645873-1645873	A	downstream_gene_variant	MODIFIER	-	NM_001389412	Transcript	NM_001389412.2	cDNA	-	-	-	-	-	-	-	-	-	-	C	C/A	181172	-1	-	-	-	-	-	-	-	-	-	-	RefSeq	-	-	-	-	-	-	-	-	-	-
.	28:1645873-1645873	A	upstream_gene_variant	MODIFIER	GNA11	374077	Transcript	NM_204234.1	protein_coding	-	-	-	-	-	-	-	-	-	-	C	C/A	27713	1	cds_end_NF	EntrezGene	-	-	-	-	-	-	NP_989565.1	-	RefSeq	-	-	-	-	-	-	-	-	-	-
.	28:1645873-1645873	A	upstream_gene_variant	MODIFIER	-	NM_204234	Transcript	NM_204234.1	cDNA	-	-	-	-	-	-	-	-	-	-	C	C/A	27713	1	-	-	-	-	-	-	-	-	-	-	RefSeq	-	-	-	-	-	-	-	-	-	-
.	28:1645873-1645873	A	upstream_gene_variant	MODIFIER	ZBTB7A	395411	Transcript	NM_204680.1	protein_coding	-	-	-	-	-	-	-	-	-	-	C	C/A	193097	1	cds_start_NF	EntrezGene	-	-	-	-	-	-	NP_990011.1	-	RefSeq	-	-	-	-	-	-	-	-	-	-
.	28:1645873-1645873	A	upstream_gene_variant	MODIFIER	-	NM_204680	Transcript	NM_204680.1	cDNA	-	-	-	-	-	-	-	-	-	-	C	C/A	193097	1	-	-	-	-	-	-	-	-	-	-	RefSeq	-	-	-	-	-	-	-	-	-	-
.	28:1645873-1645873	A	upstream_gene_variant	MODIFIER	NFIC	396208	Transcript	NM_205271.1	protein_coding	-	-	-	-	-	-	-	-	-	-	C	C/A	87181	-1	-	EntrezGene	-	-	-	-	-	-	NP_990602.1	-	RefSeq	-	-	-	-	-	-	-	-	-	-
.	28:1645873-1645873	A	upstream_gene_variant	MODIFIER	-	NM_205271	Transcript	NM_205271.1	cDNA	-	-	-	-	-	-	-	-	-	-	C	C/A	87226	-1	-	-	-	-	-	-	-	-	-	-	RefSeq	-	-	-	-	-	-	-	-	-	-
.	28:1645873-1645873	A	upstream_gene_variant	MODIFIER	MIR1774	100315931	Transcript	NR_035275.1	miRNA	-	-	-	-	-	-	-	-	-	-	C	C/A	138024	1	-	EntrezGene	-	-	-	-	-	-	-	-	RefSeq	-	-	-	-	-	-	-	-	-	-
.	28:1645873-1645873	A	downstream_gene_variant	MODIFIER	MIR6593	102466177	Transcript	NR_105462.1	miRNA	-	-	-	-	-	-	-	-	-	-	C	C/A	185189	-1	-	EntrezGene	-	-	-	-	-	-	-	-	RefSeq	-	-	-	-	-	-	-	-	-	-
.	28:1645873-1645873	A	upstream_gene_variant	MODIFIER	C19orf70	100858091	Transcript	XM_003642843.5	protein_coding	-	-	-	-	-	-	-	-	-	-	C	C/A	109376	1	-	EntrezGene	-	-	-	-	-	-	XP_003642891.4	-	RefSeq	-	-	-	-	-	-	-	-	-	-
.	28:1645873-1645873	A	downstream_gene_variant	MODIFIER	LOC101748203	101748203	Transcript	XM_004948698.4	protein_coding	-	-	-	-	-	-	-	-	-	-	C	C/A	161918	1	-	EntrezGene	-	-	-	-	-	-	XP_004948755.2	-	RefSeq	-	-	-	-	-	-	-	-	-	-
.	28:1645873-1645873	A	downstream_gene_variant	MODIFIER	MFSD12	420074	Transcript	XM_004948703.4	protein_coding	-	-	-	-	-	-	-	-	-	-	C	C/A	166417	1	-	EntrezGene	-	-	-	-	-	-	XP_004948760.1	-	RefSeq	-	-	-	-	-	-	-	-	-	-
.	28:1645873-1645873	A	downstream_gene_variant	MODIFIER	LOC426514	426514	Transcript	XM_004948716.4	protein_coding	-	-	-	-	-	-	-	-	-	-	C	C/A	143679	1	-	EntrezGene	-	-	-	-	-	-	XP_004948773.1	-	RefSeq	-	-	-	-	-	-	-	-	-	-
.	28:1645873-1645873	A	downstream_gene_variant	MODIFIER	LOC101749344	101749344	Transcript	XM_004948717.4	protein_coding	-	-	-	-	-	-	-	-	-	-	C	C/A	136651	1	-	EntrezGene	-	-	-	-	-	-	XP_004948774.3	-	RefSeq	-	-	-	-	-	-	-	-	-	-
.	28:1645873-1645873	A	downstream_gene_variant	MODIFIER	SMIM24	101749387	Transcript	XM_004948718.3	protein_coding	-	-	-	-	-	-	-	-	-	-	C	C/A	133789	1	-	EntrezGene	-	-	-	-	-	-	XP_004948775.1	-	RefSeq	-	-	-	-	-	-	-	-	-	-
.	28:1645873-1645873	A	upstream_gene_variant	MODIFIER	S1PR4	430495	Transcript	XM_004948726.4	protein_coding	-	-	-	-	-	-	-	-	-	-	C	C/A	52368	1	-	EntrezGene	-	-	-	-	-	-	XP_004948783.2	-	RefSeq	-	-	-	-	-	-	-	-	-	-
.	28:1645873-1645873	A	upstream_gene_variant	MODIFIER	SAFB2	427046	Transcript	XM_004948730.4	protein_coding	-	-	-	-	-	-	-	-	-	-	C	C/A	127558	1	-	EntrezGene	-	-	-	-	-	-	XP_004948787.2	-	RefSeq	-	-	-	-	-	-	-	-	-	-
.	28:1645873-1645873	A	upstream_gene_variant	MODIFIER	SAFB2	427046	Transcript	XM_004948731.4	protein_coding	-	-	-	-	-	-	-	-	-	-	C	C/A	127558	1	-	EntrezGene	-	-	-	-	-	-	XP_004948788.2	-	RefSeq	-	-	-	-	-	-	-	-	-	-
.	28:1645873-1645873	A	upstream_gene_variant	MODIFIER	SAFB2	427046	Transcript	XM_004948732.4	protein_coding	-	-	-	-	-	-	-	-	-	-	C	C/A	127558	1	-	EntrezGene	-	-	-	-	-	-	XP_004948789.2	-	RefSeq	-	-	-	-	-	-	-	-	-	-
.	28:1645873-1645873	A	upstream_gene_variant	MODIFIER	FZR1	395297	Transcript	XM_015299664.3	protein_coding	-	-	-	-	-	-	-	-	-	-	C	C/A	146726	-1	-	EntrezGene	-	-	-	-	-	-	XP_015155150.1	-	RefSeq	-	-	-	-	-	-	-	-	-	-
.	28:1645873-1645873	A	upstream_gene_variant	MODIFIER	NFIC	396208	Transcript	XM_015299672.3	protein_coding	-	-	-	-	-	-	-	-	-	-	C	C/A	101883	-1	-	EntrezGene	-	-	-	-	-	-	XP_015155158.2	-	RefSeq	-	-	-	-	-	-	-	-	-	-
.	28:1645873-1645873	A	upstream_gene_variant	MODIFIER	NFIC	396208	Transcript	XM_015299673.3	protein_coding	-	-	-	-	-	-	-	-	-	-	C	C/A	101877	-1	-	EntrezGene	-	-	-	-	-	-	XP_015155159.2	-	RefSeq	-	-	-	-	-	-	-	-	-	-
.	28:1645873-1645873	A	upstream_gene_variant	MODIFIER	NFIC	396208	Transcript	XM_015299675.3	protein_coding	-	-	-	-	-	-	-	-	-	-	C	C/A	101886	-1	-	EntrezGene	-	-	-	-	-	-	XP_015155161.2	-	RefSeq	-	-	-	-	-	-	-	-	-	-
.	28:1645873-1645873	A	upstream_gene_variant	MODIFIER	NFIC	396208	Transcript	XM_015299676.3	protein_coding	-	-	-	-	-	-	-	-	-	-	C	C/A	101885	-1	-	EntrezGene	-	-	-	-	-	-	XP_015155162.2	-	RefSeq	-	-	-	-	-	-	-	-	-	-
.	28:1645873-1645873	A	upstream_gene_variant	MODIFIER	NFIC	396208	Transcript	XM_015299677.3	protein_coding	-	-	-	-	-	-	-	-	-	-	C	C/A	101893	-1	-	EntrezGene	-	-	-	-	-	-	XP_015155163.2	-	RefSeq	-	-	-	-	-	-	-	-	-	-
.	28:1645873-1645873	A	upstream_gene_variant	MODIFIER	NFIC	396208	Transcript	XM_015299678.3	protein_coding	-	-	-	-	-	-	-	-	-	-	C	C/A	101888	-1	-	EntrezGene	-	-	-	-	-	-	XP_015155164.2	-	RefSeq	-	-	-	-	-	-	-	-	-	-
.	28:1645873-1645873	A	upstream_gene_variant	MODIFIER	NFIC	396208	Transcript	XM_015299679.3	protein_coding	-	-	-	-	-	-	-	-	-	-	C	C/A	84741	-1	-	EntrezGene	-	-	-	-	-	-	XP_015155165.1	-	RefSeq	-	-	-	-	-	-	-	-	-	-
.	28:1645873-1645873	A	downstream_gene_variant	MODIFIER	HSD11B1L	408034	Transcript	XM_015299681.3	protein_coding	-	-	-	-	-	-	-	-	-	-	C	C/A	103718	-1	-	EntrezGene	-	-	-	-	-	-	XP_015155167.3	-	RefSeq	-	-	-	-	-	-	-	-	-	-
.	28:1645873-1645873	A	downstream_gene_variant	MODIFIER	HSD11B1L	408034	Transcript	XM_015299688.2	protein_coding	-	-	-	-	-	-	-	-	-	-	C	C/A	103859	-1	-	EntrezGene	-	-	-	-	-	-	XP_015155174.2	-	RefSeq	-	-	-	-	-	-	-	-	-	-
.	28:1645873-1645873	A	downstream_gene_variant	MODIFIER	HSD11B1L	408034	Transcript	XM_015299689.3	protein_coding	-	-	-	-	-	-	-	-	-	-	C	C/A	103857	-1	-	EntrezGene	-	-	-	-	-	-	XP_015155175.2	-	RefSeq	-	-	-	-	-	-	-	-	-	-
.	28:1645873-1645873	A	downstream_gene_variant	MODIFIER	HSD11B1L	408034	Transcript	XM_015299690.3	protein_coding	-	-	-	-	-	-	-	-	-	-	C	C/A	103851	-1	-	EntrezGene	-	-	-	-	-	-	XP_015155176.2	-	RefSeq	-	-	-	-	-	-	-	-	-	-
.	28:1645873-1645873	A	downstream_gene_variant	MODIFIER	HSD11B1L	408034	Transcript	XM_015299691.3	protein_coding	-	-	-	-	-	-	-	-	-	-	C	C/A	103718	-1	-	EntrezGene	-	-	-	-	-	-	XP_015155177.3	-	RefSeq	-	-	-	-	-	-	-	-	-	-
.	28:1645873-1645873	A	upstream_gene_variant	MODIFIER	NCLN	426048	Transcript	XM_015299714.3	protein_coding	-	-	-	-	-	-	-	-	-	-	C	C/A	56687	1	-	EntrezGene	-	-	-	-	-	-	XP_015155200.2	-	RefSeq	-	-	-	-	-	-	-	-	-	-
.	28:1645873-1645873	A	downstream_gene_variant	MODIFIER	MPND	100858729	Transcript	XM_015299725.3	protein_coding	-	-	-	-	-	-	-	-	-	-	C	C/A	141039	-1	-	EntrezGene	-	-	-	-	-	-	XP_015155211.2	-	RefSeq	-	-	-	-	-	-	-	-	-	-
.	28:1645873-1645873	A	downstream_gene_variant	MODIFIER	MPND	100858729	Transcript	XM_015299726.3	protein_coding	-	-	-	-	-	-	-	-	-	-	C	C/A	141039	-1	-	EntrezGene	-	-	-	-	-	-	XP_015155212.2	-	RefSeq	-	-	-	-	-	-	-	-	-	-
.	28:1645873-1645873	A	upstream_gene_variant	MODIFIER	CELF5	425867	Transcript	XM_015299728.3	protein_coding	-	-	-	-	-	-	-	-	-	-	C	C/A	73107	1	-	EntrezGene	-	-	-	-	-	-	XP_015155214.1	-	RefSeq	-	-	-	-	-	-	-	-	-	-
.	28:1645873-1645873	A	upstream_gene_variant	MODIFIER	CELF5	425867	Transcript	XM_015299729.3	protein_coding	-	-	-	-	-	-	-	-	-	-	C	C/A	73101	1	-	EntrezGene	-	-	-	-	-	-	XP_015155215.1	-	RefSeq	-	-	-	-	-	-	-	-	-	-
.	28:1645873-1645873	A	downstream_gene_variant	MODIFIER	LOC100858579	100858579	Transcript	XM_015299735.3	protein_coding	-	-	-	-	-	-	-	-	-	-	C	C/A	44212	-1	-	EntrezGene	-	-	-	-	-	-	XP_015155221.2	-	RefSeq	-	-	-	-	-	-	-	-	-	-
.	28:1645873-1645873	A	downstream_gene_variant	MODIFIER	AES	100858542	Transcript	XM_015299736.3	protein_coding	-	-	-	-	-	-	-	-	-	-	C	C/A	10914	-1	-	EntrezGene	-	-	-	-	-	-	XP_015155222.1	-	RefSeq	-	-	-	-	-	-	-	-	-	-
.	28:1645873-1645873	A	downstream_gene_variant	MODIFIER	AES	100858542	Transcript	XM_015299737.3	protein_coding	-	-	-	-	-	-	-	-	-	-	C	C/A	10914	-1	-	EntrezGene	-	-	-	-	-	-	XP_015155223.1	-	RefSeq	-	-	-	-	-	-	-	-	-	-
.	28:1645873-1645873	A	downstream_gene_variant	MODIFIER	AES	100858542	Transcript	XM_015299738.3	protein_coding	-	-	-	-	-	-	-	-	-	-	C	C/A	10914	-1	-	EntrezGene	-	-	-	-	-	-	XP_015155224.1	-	RefSeq	-	-	-	-	-	-	-	-	-	-
.	28:1645873-1645873	A	downstream_gene_variant	MODIFIER	AES	100858542	Transcript	XM_015299739.3	protein_coding	-	-	-	-	-	-	-	-	-	-	C	C/A	10914	-1	-	EntrezGene	-	-	-	-	-	-	XP_015155225.1	-	RefSeq	-	-	-	-	-	-	-	-	-	-
.	28:1645873-1645873	A	downstream_gene_variant	MODIFIER	LOC100857637	100857637	Transcript	XM_015299741.3	protein_coding	-	-	-	-	-	-	-	-	-	-	C	C/A	3022	1	-	EntrezGene	-	-	-	-	-	-	XP_015155227.2	-	RefSeq	-	-	-	-	-	-	-	-	-	-
.	28:1645873-1645873	A	downstream_gene_variant	MODIFIER	LOC100857637	100857637	Transcript	XM_015299742.3	protein_coding	-	-	-	-	-	-	-	-	-	-	C	C/A	3022	1	-	EntrezGene	-	-	-	-	-	-	XP_015155228.2	-	RefSeq	-	-	-	-	-	-	-	-	-	-
.	28:1645873-1645873	A	downstream_gene_variant	MODIFIER	PLPP2	100858471	Transcript	XM_015299744.2	protein_coding	-	-	-	-	-	-	-	-	-	-	C	C/A	16746	1	-	EntrezGene	-	-	-	-	-	-	XP_015155230.1	-	RefSeq	-	-	-	-	-	-	-	-	-	-
.	28:1645873-1645873	A	downstream_gene_variant	MODIFIER	UNC13A	430487	Transcript	XM_015299745.3	protein_coding	-	-	-	-	-	-	-	-	-	-	C	C/A	35442	1	-	EntrezGene	-	-	-	-	-	-	XP_015155231.2	-	RefSeq	-	-	-	-	-	-	-	-	-	-
.	28:1645873-1645873	A	downstream_gene_variant	MODIFIER	UNC13A	430487	Transcript	XM_015299746.3	protein_coding	-	-	-	-	-	-	-	-	-	-	C	C/A	35442	1	-	EntrezGene	-	-	-	-	-	-	XP_015155232.2	-	RefSeq	-	-	-	-	-	-	-	-	-	-
.	28:1645873-1645873	A	downstream_gene_variant	MODIFIER	UNC13A	430487	Transcript	XM_015299747.3	protein_coding	-	-	-	-	-	-	-	-	-	-	C	C/A	35442	1	-	EntrezGene	-	-	-	-	-	-	XP_015155233.2	-	RefSeq	-	-	-	-	-	-	-	-	-	-
.	28:1645873-1645873	A	downstream_gene_variant	MODIFIER	UNC13A	430487	Transcript	XM_015299748.3	protein_coding	-	-	-	-	-	-	-	-	-	-	C	C/A	35441	1	-	EntrezGene	-	-	-	-	-	-	XP_015155234.2	-	RefSeq	-	-	-	-	-	-	-	-	-	-
.	28:1645873-1645873	A	downstream_gene_variant	MODIFIER	UNC13A	430487	Transcript	XM_015299749.3	protein_coding	-	-	-	-	-	-	-	-	-	-	C	C/A	35224	1	-	EntrezGene	-	-	-	-	-	-	XP_015155235.2	-	RefSeq	-	-	-	-	-	-	-	-	-	-
.	28:1645873-1645873	A	downstream_gene_variant	MODIFIER	UNC13A	430487	Transcript	XM_015299750.3	protein_coding	-	-	-	-	-	-	-	-	-	-	C	C/A	35441	1	-	EntrezGene	-	-	-	-	-	-	XP_015155236.2	-	RefSeq	-	-	-	-	-	-	-	-	-	-
.	28:1645873-1645873	A	downstream_gene_variant	MODIFIER	UNC13A	430487	Transcript	XM_015299751.3	protein_coding	-	-	-	-	-	-	-	-	-	-	C	C/A	35224	1	-	EntrezGene	-	-	-	-	-	-	XP_015155237.2	-	RefSeq	-	-	-	-	-	-	-	-	-	-
.	28:1645873-1645873	A	downstream_gene_variant	MODIFIER	UNC13A	430487	Transcript	XM_015299752.3	protein_coding	-	-	-	-	-	-	-	-	-	-	C	C/A	35443	1	-	EntrezGene	-	-	-	-	-	-	XP_015155238.2	-	RefSeq	-	-	-	-	-	-	-	-	-	-
.	28:1645873-1645873	A	downstream_gene_variant	MODIFIER	UNC13A	430487	Transcript	XM_015299753.3	protein_coding	-	-	-	-	-	-	-	-	-	-	C	C/A	35224	1	-	EntrezGene	-	-	-	-	-	-	XP_015155239.2	-	RefSeq	-	-	-	-	-	-	-	-	-	-
.	28:1645873-1645873	A	downstream_gene_variant	MODIFIER	UNC13A	430487	Transcript	XM_015299754.3	protein_coding	-	-	-	-	-	-	-	-	-	-	C	C/A	35224	1	-	EntrezGene	-	-	-	-	-	-	XP_015155240.2	-	RefSeq	-	-	-	-	-	-	-	-	-	-
.	28:1645873-1645873	A	downstream_gene_variant	MODIFIER	UNC13A	430487	Transcript	XM_015299755.3	protein_coding	-	-	-	-	-	-	-	-	-	-	C	C/A	35224	1	-	EntrezGene	-	-	-	-	-	-	XP_015155241.2	-	RefSeq	-	-	-	-	-	-	-	-	-	-
.	28:1645873-1645873	A	downstream_gene_variant	MODIFIER	CACTIN	420073	Transcript	XM_015299761.3	protein_coding	-	-	-	-	-	-	-	-	-	-	C	C/A	189700	1	-	EntrezGene	-	-	-	-	-	-	XP_015155247.2	-	RefSeq	-	-	-	-	-	-	-	-	-	-
.	28:1645873-1645873	A	downstream_gene_variant	MODIFIER	PIP5K1C	420072	Transcript	XM_015299762.3	protein_coding	-	-	-	-	-	-	-	-	-	-	C	C/A	195364	1	-	EntrezGene	-	-	-	-	-	-	XP_015155248.1	-	RefSeq	-	-	-	-	-	-	-	-	-	-
.	28:1645873-1645873	A	downstream_gene_variant	MODIFIER	PIP5K1C	420072	Transcript	XM_015299766.3	protein_coding	-	-	-	-	-	-	-	-	-	-	C	C/A	195364	1	-	EntrezGene	-	-	-	-	-	-	XP_015155252.1	-	RefSeq	-	-	-	-	-	-	-	-	-	-
.	28:1645873-1645873	A	downstream_gene_variant	MODIFIER	TBXA2R	100857635	Transcript	XM_015299772.3	protein_coding	-	-	-	-	-	-	-	-	-	-	C	C/A	182761	1	-	EntrezGene	-	-	-	-	-	-	XP_015155258.1	-	RefSeq	-	-	-	-	-	-	-	-	-	-
.	28:1645873-1645873	A	downstream_gene_variant	MODIFIER	TBXA2R	100857635	Transcript	XM_015299773.3	protein_coding	-	-	-	-	-	-	-	-	-	-	C	C/A	182761	1	-	EntrezGene	-	-	-	-	-	-	XP_015155259.1	-	RefSeq	-	-	-	-	-	-	-	-	-	-
.	28:1645873-1645873	A	downstream_gene_variant	MODIFIER	TBXA2R	100857635	Transcript	XM_015299774.3	protein_coding	-	-	-	-	-	-	-	-	-	-	C	C/A	182761	1	-	EntrezGene	-	-	-	-	-	-	XP_015155260.1	-	RefSeq	-	-	-	-	-	-	-	-	-	-
.	28:1645873-1645873	A	downstream_gene_variant	MODIFIER	TBXA2R	100857635	Transcript	XM_015299775.3	protein_coding	-	-	-	-	-	-	-	-	-	-	C	C/A	182761	1	-	EntrezGene	-	-	-	-	-	-	XP_015155261.1	-	RefSeq	-	-	-	-	-	-	-	-	-	-
.	28:1645873-1645873	A	upstream_gene_variant	MODIFIER	HMG20B	426515	Transcript	XM_015299777.3	protein_coding	-	-	-	-	-	-	-	-	-	-	C	C/A	172829	-1	-	EntrezGene	-	-	-	-	-	-	XP_015155263.1	-	RefSeq	-	-	-	-	-	-	-	-	-	-
.	28:1645873-1645873	A	upstream_gene_variant	MODIFIER	HMG20B	426515	Transcript	XM_015299779.3	protein_coding	-	-	-	-	-	-	-	-	-	-	C	C/A	172829	-1	-	EntrezGene	-	-	-	-	-	-	XP_015155265.1	-	RefSeq	-	-	-	-	-	-	-	-	-	-
.	28:1645873-1645873	A	downstream_gene_variant	MODIFIER	LOC101749344	101749344	Transcript	XM_015299780.3	protein_coding	-	-	-	-	-	-	-	-	-	-	C	C/A	136651	1	-	EntrezGene	-	-	-	-	-	-	XP_015155266.1	-	RefSeq	-	-	-	-	-	-	-	-	-	-
.	28:1645873-1645873	A	downstream_gene_variant	MODIFIER	LOC101749344	101749344	Transcript	XM_015299782.3	protein_coding	-	-	-	-	-	-	-	-	-	-	C	C/A	136651	1	-	EntrezGene	-	-	-	-	-	-	XP_015155268.1	-	RefSeq	-	-	-	-	-	-	-	-	-	-
.	28:1645873-1645873	A	upstream_gene_variant	MODIFIER	C19orf71	101749669	Transcript	XM_015299783.3	protein_coding	-	-	-	-	-	-	-	-	-	-	C	C/A	160767	-1	-	EntrezGene	-	-	-	-	-	-	XP_015155269.2	-	RefSeq	-	-	-	-	-	-	-	-	-	-
.	28:1645873-1645873	A	upstream_gene_variant	MODIFIER	TMIGD2	107055335	Transcript	XM_015299828.3	protein_coding	-	-	-	-	-	-	-	-	-	-	C	C/A	173976	1	-	EntrezGene	-	-	-	-	-	-	XP_015155314.2	-	RefSeq	-	-	-	-	-	-	-	-	-	-
.	28:1645873-1645873	A	upstream_gene_variant	MODIFIER	TMIGD2	107055335	Transcript	XM_015299829.3	protein_coding	-	-	-	-	-	-	-	-	-	-	C	C/A	173976	1	-	EntrezGene	-	-	-	-	-	-	XP_015155315.2	-	RefSeq	-	-	-	-	-	-	-	-	-	-
.	28:1645873-1645873	A	downstream_gene_variant	MODIFIER	HSD11B1L	408034	Transcript	XM_025144260.2	protein_coding	-	-	-	-	-	-	-	-	-	-	C	C/A	103718	-1	-	EntrezGene	-	-	-	-	-	-	XP_025000028.2	-	RefSeq	-	-	-	-	-	-	-	-	-	-
.	28:1645873-1645873	A	downstream_gene_variant	MODIFIER	UNC13A	430487	Transcript	XM_025144374.2	protein_coding	-	-	-	-	-	-	-	-	-	-	C	C/A	35442	1	-	EntrezGene	-	-	-	-	-	-	XP_025000142.2	-	RefSeq	-	-	-	-	-	-	-	-	-	-
.	28:1645873-1645873	A	downstream_gene_variant	MODIFIER	UNC13A	430487	Transcript	XM_025144376.2	protein_coding	-	-	-	-	-	-	-	-	-	-	C	C/A	35443	1	-	EntrezGene	-	-	-	-	-	-	XP_025000144.2	-	RefSeq	-	-	-	-	-	-	-	-	-	-
.	28:1645873-1645873	A	downstream_gene_variant	MODIFIER	TBXA2R	100857635	Transcript	XM_025144378.2	protein_coding	-	-	-	-	-	-	-	-	-	-	C	C/A	182706	1	-	EntrezGene	-	-	-	-	-	-	XP_025000146.1	-	RefSeq	-	-	-	-	-	-	-	-	-	-
.	28:1645873-1645873	A	upstream_gene_variant	MODIFIER	HMG20B	426515	Transcript	XM_025144380.2	protein_coding	-	-	-	-	-	-	-	-	-	-	C	C/A	176187	-1	-	EntrezGene	-	-	-	-	-	-	XP_025000148.1	-	RefSeq	-	-	-	-	-	-	-	-	-	-
.	28:1645873-1645873	A	upstream_gene_variant	MODIFIER	HMG20B	426515	Transcript	XM_025144381.2	protein_coding	-	-	-	-	-	-	-	-	-	-	C	C/A	172829	-1	-	EntrezGene	-	-	-	-	-	-	XP_025000149.1	-	RefSeq	-	-	-	-	-	-	-	-	-	-
.	28:1645873-1645873	A	downstream_gene_variant	MODIFIER	LOC107051263	107051263	Transcript	XM_025144384.2	protein_coding	-	-	-	-	-	-	-	-	-	-	C	C/A	154078	-1	-	EntrezGene	-	-	-	-	-	-	XP_025000152.1	-	RefSeq	-	-	-	-	-	-	-	-	-	-
.	28:1645873-1645873	A	upstream_gene_variant	MODIFIER	TMIGD2	107055335	Transcript	XM_025144387.2	protein_coding	-	-	-	-	-	-	-	-	-	-	C	C/A	173976	1	-	EntrezGene	-	-	-	-	-	-	XP_025000155.2	-	RefSeq	-	-	-	-	-	-	-	-	-	-
.	28:1645873-1645873	A	downstream_gene_variant	MODIFIER	SHD	107055336	Transcript	XM_025144426.2	protein_coding	-	-	-	-	-	-	-	-	-	-	C	C/A	177173	-1	-	EntrezGene	-	-	-	-	-	-	XP_025000194.2	-	RefSeq	-	-	-	-	-	-	-	-	-	-
.	28:1645873-1645873	A	intron_variant	MODIFIER	LOC100858505	100858505	Transcript	XM_025144435.2	protein_coding	-	2025-12-19	-	-	-	-	-	-	-	-	C	C/A	-	-1	-	EntrezGene	-	-	-	-	-	-	XP_025000203.2	-	RefSeq	-	-	-	-	-	-	-	-	-	-
.	28:1645873-1645873	A	intron_variant	MODIFIER	LOC100858505	100858505	Transcript	XM_025144436.2	protein_coding	-	2025-12-19	-	-	-	-	-	-	-	-	C	C/A	-	-1	-	EntrezGene	-	-	-	-	-	-	XP_025000204.2	-	RefSeq	-	-	-	-	-	-	-	-	-	-
.	28:1645873-1645873	A	intron_variant	MODIFIER	LOC100858505	100858505	Transcript	XM_025144437.2	protein_coding	-	2025-12-19	-	-	-	-	-	-	-	-	C	C/A	-	-1	-	EntrezGene	-	-	-	-	-	-	XP_025000205.2	-	RefSeq	-	-	-	-	-	-	-	-	-	-
.	28:1645873-1645873	A	upstream_gene_variant	MODIFIER	NFIC	396208	Transcript	XM_040653487.1	protein_coding	-	-	-	-	-	-	-	-	-	-	C	C/A	86629	-1	-	EntrezGene	-	-	-	-	-	-	XP_040509421.1	-	RefSeq	-	-	-	-	-	-	-	-	-	-
.	28:1645873-1645873	A	upstream_gene_variant	MODIFIER	NFIC	396208	Transcript	XM_040653488.1	protein_coding	-	-	-	-	-	-	-	-	-	-	C	C/A	84790	-1	-	EntrezGene	-	-	-	-	-	-	XP_040509422.1	-	RefSeq	-	-	-	-	-	-	-	-	-	-
.	28:1645873-1645873	A	upstream_gene_variant	MODIFIER	NFIC	396208	Transcript	XM_040653489.1	protein_coding	-	-	-	-	-	-	-	-	-	-	C	C/A	84790	-1	-	EntrezGene	-	-	-	-	-	-	XP_040509423.1	-	RefSeq	-	-	-	-	-	-	-	-	-	-
.	28:1645873-1645873	A	upstream_gene_variant	MODIFIER	NFIC	396208	Transcript	XM_040653490.1	protein_coding	-	-	-	-	-	-	-	-	-	-	C	C/A	84790	-1	-	EntrezGene	-	-	-	-	-	-	XP_040509424.1	-	RefSeq	-	-	-	-	-	-	-	-	-	-
.	28:1645873-1645873	A	downstream_gene_variant	MODIFIER	HSD11B1L	408034	Transcript	XM_040653510.1	protein_coding	-	-	-	-	-	-	-	-	-	-	C	C/A	103718	-1	-	EntrezGene	-	-	-	-	-	-	XP_040509444.1	-	RefSeq	-	-	-	-	-	-	-	-	-	-
.	28:1645873-1645873	A	downstream_gene_variant	MODIFIER	HSD11B1L	408034	Transcript	XM_040653511.1	protein_coding	-	-	-	-	-	-	-	-	-	-	C	C/A	105514	-1	-	EntrezGene	-	-	-	-	-	-	XP_040509445.1	-	RefSeq	-	-	-	-	-	-	-	-	-	-
.	28:1645873-1645873	A	downstream_gene_variant	MODIFIER	PIP5K1C	420072	Transcript	XM_040653530.1	protein_coding	-	-	-	-	-	-	-	-	-	-	C	C/A	195364	1	-	EntrezGene	-	-	-	-	-	-	XP_040509464.1	-	RefSeq	-	-	-	-	-	-	-	-	-	-
.	28:1645873-1645873	A	upstream_gene_variant	MODIFIER	NCLN	426048	Transcript	XM_040653568.1	protein_coding	-	-	-	-	-	-	-	-	-	-	C	C/A	56702	1	-	EntrezGene	-	-	-	-	-	-	XP_040509502.1	-	RefSeq	-	-	-	-	-	-	-	-	-	-
.	28:1645873-1645873	A	downstream_gene_variant	MODIFIER	DOHH	427066	Transcript	XM_040653572.1	protein_coding	-	-	-	-	-	-	-	-	-	-	C	C/A	139305	1	-	EntrezGene	-	-	-	-	-	-	XP_040509506.1	-	RefSeq	-	-	-	-	-	-	-	-	-	-
.	28:1645873-1645873	A	downstream_gene_variant	MODIFIER	DOHH	427066	Transcript	XM_040653573.1	protein_coding	-	-	-	-	-	-	-	-	-	-	C	C/A	139305	1	-	EntrezGene	-	-	-	-	-	-	XP_040509507.1	-	RefSeq	-	-	-	-	-	-	-	-	-	-
.	28:1645873-1645873	A	upstream_gene_variant	MODIFIER	MYO5B	430317	Transcript	XM_040653594.1	protein_coding	-	-	-	-	-	-	-	-	-	-	C	C/A	23085	-1	-	EntrezGene	-	-	-	-	-	-	XP_040509528.1	-	RefSeq	-	-	-	-	-	-	-	-	-	-
.	28:1645873-1645873	A	downstream_gene_variant	MODIFIER	LOC101748203	101748203	Transcript	XM_040653625.1	protein_coding	-	-	-	-	-	-	-	-	-	-	C	C/A	161918	1	-	EntrezGene	-	-	-	-	-	-	XP_040509559.1	-	RefSeq	-	-	-	-	-	-	-	-	-	-
.	28:1645873-1645873	A	downstream_gene_variant	MODIFIER	LOC101748203	101748203	Transcript	XM_040653626.1	protein_coding	-	-	-	-	-	-	-	-	-	-	C	C/A	161918	1	-	EntrezGene	-	-	-	-	-	-	XP_040509560.1	-	RefSeq	-	-	-	-	-	-	-	-	-	-
.	28:1645873-1645873	A	upstream_gene_variant	MODIFIER	HMG20B	426515	Transcript	XM_040653627.1	protein_coding	-	-	-	-	-	-	-	-	-	-	C	C/A	172826	-1	-	EntrezGene	-	-	-	-	-	-	XP_040509561.1	-	RefSeq	-	-	-	-	-	-	-	-	-	-
.	28:1645873-1645873	A	upstream_gene_variant	MODIFIER	GIPC3	100857667	Transcript	XM_040653628.1	protein_coding	-	-	-	-	-	-	-	-	-	-	C	C/A	180171	-1	-	EntrezGene	HGNC:18183	-	-	-	-	-	XP_040509562.1	-	RefSeq	-	-	-	-	-	-	-	-	-	-
.	28:1645873-1645873	A	upstream_gene_variant	MODIFIER	LOC121107733	121107733	Transcript	XM_040653629.1	protein_coding	-	-	-	-	-	-	-	-	-	-	C	C/A	129442	-1	-	EntrezGene	-	-	-	-	-	-	XP_040509563.1	-	RefSeq	-	-	-	-	-	-	-	-	-	-
.	28:1645873-1645873	A	downstream_gene_variant	MODIFIER	LOC100857637	100857637	Transcript	XM_040653630.1	protein_coding	-	-	-	-	-	-	-	-	-	-	C	C/A	3022	1	-	EntrezGene	-	-	-	-	-	-	XP_040509564.1	-	RefSeq	-	-	-	-	-	-	-	-	-	-
.	28:1645873-1645873	A	downstream_gene_variant	MODIFIER	AES	100858542	Transcript	XM_040653631.1	protein_coding	-	-	-	-	-	-	-	-	-	-	C	C/A	10914	-1	-	EntrezGene	-	-	-	-	-	-	XP_040509565.1	-	RefSeq	-	-	-	-	-	-	-	-	-	-
.	28:1645873-1645873	A	upstream_gene_variant	MODIFIER	SAFB2	427046	Transcript	XM_040653632.1	protein_coding	-	-	-	-	-	-	-	-	-	-	C	C/A	127558	1	-	EntrezGene	-	-	-	-	-	-	XP_040509566.1	-	RefSeq	-	-	-	-	-	-	-	-	-	-
.	28:1645873-1645873	A	upstream_gene_variant	MODIFIER	SAFB2	427046	Transcript	XM_040653633.1	protein_coding	-	-	-	-	-	-	-	-	-	-	C	C/A	127558	1	-	EntrezGene	-	-	-	-	-	-	XP_040509567.1	-	RefSeq	-	-	-	-	-	-	-	-	-	-
.	28:1645873-1645873	A	downstream_gene_variant	MODIFIER	MPND	100858729	Transcript	XM_040653634.1	protein_coding	-	-	-	-	-	-	-	-	-	-	C	C/A	141039	-1	-	EntrezGene	-	-	-	-	-	-	XP_040509568.1	-	RefSeq	-	-	-	-	-	-	-	-	-	-
.	28:1645873-1645873	A	upstream_gene_variant	MODIFIER	CELF5	425867	Transcript	XM_040653635.1	protein_coding	-	-	-	-	-	-	-	-	-	-	C	C/A	68357	1	-	EntrezGene	-	-	-	-	-	-	XP_040509569.1	-	RefSeq	-	-	-	-	-	-	-	-	-	-
.	28:1645873-1645873	A	upstream_gene_variant	MODIFIER	CELF5	425867	Transcript	XM_040653636.1	protein_coding	-	-	-	-	-	-	-	-	-	-	C	C/A	68357	1	-	EntrezGene	-	-	-	-	-	-	XP_040509570.1	-	RefSeq	-	-	-	-	-	-	-	-	-	-
.	28:1645873-1645873	A	upstream_gene_variant	MODIFIER	CELF5	425867	Transcript	XM_040653637.1	protein_coding	-	-	-	-	-	-	-	-	-	-	C	C/A	68357	1	-	EntrezGene	-	-	-	-	-	-	XP_040509571.1	-	RefSeq	-	-	-	-	-	-	-	-	-	-
.	28:1645873-1645873	A	upstream_gene_variant	MODIFIER	S1PR4	430495	Transcript	XM_040653638.1	protein_coding	-	-	-	-	-	-	-	-	-	-	C	C/A	52372	1	-	EntrezGene	-	-	-	-	-	-	XP_040509572.1	-	RefSeq	-	-	-	-	-	-	-	-	-	-
.	28:1645873-1645873	A	upstream_gene_variant	MODIFIER	STAP2	107055321	Transcript	XM_040653639.1	protein_coding	-	-	-	-	-	-	-	-	-	-	C	C/A	148091	1	-	EntrezGene	-	-	-	-	-	-	XP_040509573.1	-	RefSeq	-	-	-	-	-	-	-	-	-	-
.	28:1645873-1645873	A	upstream_gene_variant	MODIFIER	STAP2	107055321	Transcript	XM_040653640.1	protein_coding	-	-	-	-	-	-	-	-	-	-	C	C/A	148098	1	-	EntrezGene	-	-	-	-	-	-	XP_040509574.1	-	RefSeq	-	-	-	-	-	-	-	-	-	-
.	28:1645873-1645873	A	upstream_gene_variant	MODIFIER	STAP2	107055321	Transcript	XM_040653641.1	protein_coding	-	-	-	-	-	-	-	-	-	-	C	C/A	148091	1	-	EntrezGene	-	-	-	-	-	-	XP_040509575.1	-	RefSeq	-	-	-	-	-	-	-	-	-	-
.	28:1645873-1645873	A	upstream_gene_variant	MODIFIER	STAP2	107055321	Transcript	XM_040653642.1	protein_coding	-	-	-	-	-	-	-	-	-	-	C	C/A	148091	1	-	EntrezGene	-	-	-	-	-	-	XP_040509576.1	-	RefSeq	-	-	-	-	-	-	-	-	-	-
.	28:1645873-1645873	A	downstream_gene_variant	MODIFIER	CACTIN	420073	Transcript	XM_418192.7	protein_coding	-	-	-	-	-	-	-	-	-	-	C	C/A	189700	1	-	EntrezGene	-	-	-	-	-	-	XP_418192.4	-	RefSeq	-	-	-	-	-	-	-	-	-	-
.	28:1645873-1645873	A	downstream_gene_variant	MODIFIER	MFSD12	420074	Transcript	XM_418193.7	protein_coding	-	-	-	-	-	-	-	-	-	-	C	C/A	166417	1	-	EntrezGene	-	-	-	-	-	-	XP_418193.3	-	RefSeq	-	-	-	-	-	-	-	-	-	-
.	28:1645873-1645873	A	downstream_gene_variant	MODIFIER	SAFB	426047	Transcript	XM_423726.7	protein_coding	-	-	-	-	-	-	-	-	-	-	C	C/A	112672	-1	-	EntrezGene	-	-	-	-	-	-	XP_423726.3	-	RefSeq	-	-	-	-	-	-	-	-	-	-
.	28:1645873-1645873	A	downstream_gene_variant	MODIFIER	CTSG	426049	Transcript	XM_423728.6	protein_coding	-	-	-	-	-	-	-	-	-	-	C	C/A	48426	-1	-	EntrezGene	-	-	-	-	-	-	XP_423728.3	-	RefSeq	-	-	-	-	-	-	-	-	-	-
.	28:1645873-1645873	A	downstream_gene_variant	MODIFIER	LOC426514	426514	Transcript	XM_424152.6	protein_coding	-	-	-	-	-	-	-	-	-	-	C	C/A	143679	1	-	EntrezGene	-	-	-	-	-	-	XP_424152.2	-	RefSeq	-	-	-	-	-	-	-	-	-	-
.	28:1645873-1645873	A	upstream_gene_variant	MODIFIER	SAFB2	427046	Transcript	XR_001470373.3	misc_RNA	-	-	-	-	-	-	-	-	-	-	C	C/A	127558	1	-	EntrezGene	-	-	-	-	-	-	-	-	RefSeq	-	-	-	-	-	-	-	-	-	-
.	28:1645873-1645873	A	downstream_gene_variant	MODIFIER	HSD11B1L	408034	Transcript	XR_003072048.2	misc_RNA	-	-	-	-	-	-	-	-	-	-	C	C/A	103954	-1	-	EntrezGene	-	-	-	-	-	-	-	-	RefSeq	-	-	-	-	-	-	-	-	-	-
.	28:1645873-1645873	A	downstream_gene_variant	MODIFIER	HSD11B1L	408034	Transcript	XR_003072049.2	misc_RNA	-	-	-	-	-	-	-	-	-	-	C	C/A	103898	-1	-	EntrezGene	-	-	-	-	-	-	-	-	RefSeq	-	-	-	-	-	-	-	-	-	-
.	28:1645873-1645873	A	upstream_gene_variant	MODIFIER	NCLN	426048	Transcript	XR_003072052.2	misc_RNA	-	-	-	-	-	-	-	-	-	-	C	C/A	56702	1	-	EntrezGene	-	-	-	-	-	-	-	-	RefSeq	-	-	-	-	-	-	-	-	-	-
.	28:1645873-1645873	A	downstream_gene_variant	MODIFIER	LOC100857637	100857637	Transcript	XR_005842120.1	misc_RNA	-	-	-	-	-	-	-	-	-	-	C	C/A	4479	1	-	EntrezGene	-	-	-	-	-	-	-	-	RefSeq	-	-	-	-	-	-	-	-	-	-
.	28:1645873-1645873	A	downstream_gene_variant	MODIFIER	LOC100857637	100857637	Transcript	XR_005842121.1	misc_RNA	-	-	-	-	-	-	-	-	-	-	C	C/A	6564	1	-	EntrezGene	-	-	-	-	-	-	-	-	RefSeq	-	-	-	-	-	-	-	-	-	-
.	28:1645873-1645873	A	upstream_gene_variant	MODIFIER	LOC121107737	121107737	Transcript	XR_005842124.1	lncRNA	-	-	-	-	-	-	-	-	-	-	C	C/A	7201	1	-	EntrezGene	-	-	-	-	-	-	-	-	RefSeq	-	-	-	-	-	-	-	-	-	-
.	3:51719751-51719751	A	downstream_gene_variant	MODIFIER	SYNJ2	ENSGALG00010004372	Transcript	ENSGALT00010010219.1	protein_coding	-	-	-	-	-	-	-	-	-	-	G	G/A	188358	1	-	Uniprot_gn	-	-	-	-	-	-	ENSGALP00010005976	-	Ensembl	-	-	-	-	-	-	-	-	-	-
.	3:51719751-51719751	A	downstream_gene_variant	MODIFIER	SYNJ2	ENSGALG00010004372	Transcript	ENSGALT00010010223.1	protein_coding	-	-	-	-	-	-	-	-	-	-	G	G/A	188358	1	-	Uniprot_gn	-	-	-	-	-	A2	ENSGALP00010005980	-	Ensembl	-	-	-	-	-	-	-	-	-	-
.	3:51719751-51719751	A	downstream_gene_variant	MODIFIER	SYNJ2	ENSGALG00010004372	Transcript	ENSGALT00010010228.1	protein_coding	-	-	-	-	-	-	-	-	-	-	G	G/A	188358	1	-	Uniprot_gn	-	-	-	-	-	-	ENSGALP00010005985	-	Ensembl	-	-	-	-	-	-	-	-	-	-
.	3:51719751-51719751	A	downstream_gene_variant	MODIFIER	SYNJ2	ENSGALG00010004372	Transcript	ENSGALT00010010230.1	protein_coding	-	-	-	-	-	-	-	-	-	-	G	G/A	188358	1	-	Uniprot_gn	-	-	-	-	-	P2	ENSGALP00010005987	-	Ensembl	-	-	-	-	-	-	-	-	-	-
.	3:51719751-51719751	A	upstream_gene_variant	MODIFIER	SERAC1	ENSGALG00010004408	Transcript	ENSGALT00010010298.1	protein_coding	-	-	-	-	-	-	-	-	-	-	G	G/A	162136	-1	-	Uniprot_gn	-	-	-	-	-	A2	ENSGALP00010006023	-	Ensembl	-	-	-	-	-	-	-	-	-	-
.	3:51719751-51719751	A	upstream_gene_variant	MODIFIER	SERAC1	ENSGALG00010004408	Transcript	ENSGALT00010010301.1	protein_coding	-	-	-	-	-	-	-	-	-	-	G	G/A	162170	-1	-	Uniprot_gn	-	-	-	-	-	A2	ENSGALP00010006024	-	Ensembl	-	-	-	-	-	-	-	-	-	-
.	3:51719751-51719751	A	upstream_gene_variant	MODIFIER	SERAC1	ENSGALG00010004408	Transcript	ENSGALT00010010302.1	protein_coding	-	-	-	-	-	-	-	-	-	-	G	G/A	162170	-1	-	Uniprot_gn	-	-	-	-	-	A2	ENSGALP00010006025	-	Ensembl	-	-	-	-	-	-	-	-	-	-
.	3:51719751-51719751	A	upstream_gene_variant	MODIFIER	SERAC1	ENSGALG00010004408	Transcript	ENSGALT00010010303.1	protein_coding	-	-	-	-	-	-	-	-	-	-	G	G/A	161886	-1	-	Uniprot_gn	-	-	-	-	-	P5	ENSGALP00010006026	-	Ensembl	-	-	-	-	-	-	-	-	-	-
.	3:51719751-51719751	A	downstream_gene_variant	MODIFIER	GTF2H5	ENSGALG00010004440	Transcript	ENSGALT00010010362.1	protein_coding	-	-	-	-	-	-	-	-	-	-	G	G/A	157592	1	-	EntrezGene	-	-	-	-	-	A2	ENSGALP00010006054	-	Ensembl	-	-	-	-	-	-	-	-	-	-
.	3:51719751-51719751	A	downstream_gene_variant	MODIFIER	GTF2H5	ENSGALG00010004440	Transcript	ENSGALT00010010368.1	protein_coding	-	-	-	-	-	-	-	-	-	-	G	G/A	157598	1	-	EntrezGene	-	-	-	-	-	-	ENSGALP00010006057	-	Ensembl	-	-	-	-	-	-	-	-	-	-
.	3:51719751-51719751	A	downstream_gene_variant	MODIFIER	GTF2H5	ENSGALG00010004440	Transcript	ENSGALT00010010374.1	protein_coding	-	-	-	-	-	-	-	-	-	-	G	G/A	153919	1	-	EntrezGene	-	-	-	-	-	P2	ENSGALP00010006061	-	Ensembl	-	-	-	-	-	-	-	-	-	-
.	3:51719751-51719751	A	downstream_gene_variant	MODIFIER	TULP4	ENSGALG00010004477	Transcript	ENSGALT00010010443.1	protein_coding	-	-	-	-	-	-	-	-	-	-	G	G/A	16362	1	-	Uniprot_gn	-	-	-	-	-	P2	ENSGALP00010006086	-	Ensembl	-	-	-	-	-	-	-	-	-	-
.	3:51719751-51719751	A	downstream_gene_variant	MODIFIER	TULP4	ENSGALG00010004477	Transcript	ENSGALT00010010448.1	protein_coding	-	-	-	-	-	-	-	-	-	-	G	G/A	16362	1	-	Uniprot_gn	-	-	-	-	-	A2	ENSGALP00010006088	-	Ensembl	-	-	-	-	-	-	-	-	-	-
.	3:51719751-51719751	A	downstream_gene_variant	MODIFIER	TULP4	ENSGALG00010004477	Transcript	ENSGALT00010010449.1	protein_coding	-	-	-	-	-	-	-	-	-	-	G	G/A	16362	1	-	Uniprot_gn	-	-	-	-	-	A2	ENSGALP00010006089	-	Ensembl	-	-	-	-	-	-	-	-	-	-
.	3:51719751-51719751	A	downstream_gene_variant	MODIFIER	TULP4	ENSGALG00010004477	Transcript	ENSGALT00010010452.1	protein_coding	-	-	-	-	-	-	-	-	-	-	G	G/A	16362	1	-	Uniprot_gn	-	-	-	-	-	A2	ENSGALP00010006091	-	Ensembl	-	-	-	-	-	-	-	-	-	-
.	3:51719751-51719751	A	upstream_gene_variant	MODIFIER	TMEM181	ENSGALG00010005475	Transcript	ENSGALT00010013084.1	protein_coding	-	-	-	-	-	-	-	-	-	-	G	G/A	15892	1	-	Uniprot_gn	-	-	-	-	-	-	ENSGALP00010007646	-	Ensembl	-	-	-	-	-	-	-	-	-	-
.	3:51719751-51719751	A	upstream_gene_variant	MODIFIER	TMEM181	ENSGALG00010005475	Transcript	ENSGALT00010013087.1	protein_coding	-	-	-	-	-	-	-	-	-	-	G	G/A	11504	1	-	Uniprot_gn	-	-	-	-	-	-	ENSGALP00010007649	-	Ensembl	-	-	-	-	-	-	-	-	-	-
.	3:51719751-51719751	A	upstream_gene_variant	MODIFIER	TMEM181	ENSGALG00010005475	Transcript	ENSGALT00010013094.1	protein_coding	-	-	-	-	-	-	-	-	-	-	G	G/A	5005	1	-	Uniprot_gn	-	-	-	-	-	P1	ENSGALP00010007656	-	Ensembl	-	-	-	-	-	-	-	-	-	-
.	3:51719751-51719751	A	upstream_gene_variant	MODIFIER	TMEM181	ENSGALG00010005475	Transcript	ENSGALT00010013096.1	protein_coding	-	-	-	-	-	-	-	-	-	-	G	G/A	4815	1	-	Uniprot_gn	-	-	-	-	-	-	ENSGALP00010007658	-	Ensembl	-	-	-	-	-	-	-	-	-	-
.	3:51719751-51719751	A	downstream_gene_variant	MODIFIER	DYNLT1	ENSGALG00010005503	Transcript	ENSGALT00010013158.1	protein_coding	-	-	-	-	-	-	-	-	-	-	G	G/A	39132	-1	-	Uniprot_gn	-	-	-	-	-	-	ENSGALP00010007720	-	Ensembl	-	-	-	-	-	-	-	-	-	-
.	3:51719751-51719751	A	downstream_gene_variant	MODIFIER	DYNLT1	ENSGALG00010005503	Transcript	ENSGALT00010013160.1	protein_coding	-	-	-	-	-	-	-	-	-	-	G	G/A	38365	-1	-	Uniprot_gn	-	-	-	-	-	-	ENSGALP00010007722	-	Ensembl	-	-	-	-	-	-	-	-	-	-
.	3:51719751-51719751	A	downstream_gene_variant	MODIFIER	DYNLT1	ENSGALG00010005503	Transcript	ENSGALT00010013161.1	protein_coding	-	-	-	-	-	-	-	-	-	-	G	G/A	38365	-1	-	Uniprot_gn	-	-	-	-	-	P1	ENSGALP00010007723	-	Ensembl	-	-	-	-	-	-	-	-	-	-
.	3:51719751-51719751	A	downstream_gene_variant	MODIFIER	DYNLT1	ENSGALG00010005503	Transcript	ENSGALT00010013162.1	protein_coding	-	-	-	-	-	-	-	-	-	-	G	G/A	38365	-1	-	Uniprot_gn	-	-	-	-	-	-	ENSGALP00010007724	-	Ensembl	-	-	-	-	-	-	-	-	-	-
.	3:51719751-51719751	A	upstream_gene_variant	MODIFIER	SYTL3	ENSGALG00010005521	Transcript	ENSGALT00010013208.1	protein_coding	-	-	-	-	-	-	-	-	-	-	G	G/A	48401	1	-	Uniprot_gn	-	-	-	-	-	-	ENSGALP00010007770	-	Ensembl	-	-	-	-	-	-	-	-	-	-
.	3:51719751-51719751	A	upstream_gene_variant	MODIFIER	SYTL3	ENSGALG00010005521	Transcript	ENSGALT00010013210.1	protein_coding	-	-	-	-	-	-	-	-	-	-	G	G/A	48079	1	-	Uniprot_gn	-	-	-	-	-	-	ENSGALP00010007772	-	Ensembl	-	-	-	-	-	-	-	-	-	-
.	3:51719751-51719751	A	upstream_gene_variant	MODIFIER	SYTL3	ENSGALG00010005521	Transcript	ENSGALT00010013214.1	protein_coding	-	-	-	-	-	-	-	-	-	-	G	G/A	61701	1	-	Uniprot_gn	-	-	-	-	-	-	ENSGALP00010007776	-	Ensembl	-	-	-	-	-	-	-	-	-	-
.	3:51719751-51719751	A	upstream_gene_variant	MODIFIER	SYTL3	ENSGALG00010005521	Transcript	ENSGALT00010013217.1	protein_coding	-	-	-	-	-	-	-	-	-	-	G	G/A	48401	1	-	Uniprot_gn	-	-	-	-	-	P1	ENSGALP00010007779	-	Ensembl	-	-	-	-	-	-	-	-	-	-
.	3:51719751-51719751	A	downstream_gene_variant	MODIFIER	EZR	ENSGALG00010005548	Transcript	ENSGALT00010013281.1	protein_coding	-	-	-	-	-	-	-	-	-	-	G	G/A	76054	-1	-	EntrezGene	-	-	-	-	-	-	ENSGALP00010007843	-	Ensembl	-	-	-	-	-	-	-	-	-	-
.	3:51719751-51719751	A	downstream_gene_variant	MODIFIER	EZR	ENSGALG00010005548	Transcript	ENSGALT00010013282.1	protein_coding	-	-	-	-	-	-	-	-	-	-	G	G/A	74792	-1	-	EntrezGene	-	-	-	-	-	-	ENSGALP00010007844	-	Ensembl	-	-	-	-	-	-	-	-	-	-
.	3:51719751-51719751	A	downstream_gene_variant	MODIFIER	EZR	ENSGALG00010005548	Transcript	ENSGALT00010013286.1	protein_coding	-	-	-	-	-	-	-	-	-	-	G	G/A	74791	-1	-	EntrezGene	-	-	-	-	-	-	ENSGALP00010007848	-	Ensembl	-	-	-	-	-	-	-	-	-	-
.	3:51719751-51719751	A	downstream_gene_variant	MODIFIER	EZR	ENSGALG00010005548	Transcript	ENSGALT00010013289.1	protein_coding	-	-	-	-	-	-	-	-	-	-	G	G/A	73880	-1	-	EntrezGene	-	-	-	-	-	P1	ENSGALP00010007851	-	Ensembl	-	-	-	-	-	-	-	-	-	-
.	3:51719751-51719751	A	upstream_gene_variant	MODIFIER	TAGAP	ENSGALG00010005558	Transcript	ENSGALT00010013300.1	protein_coding	-	-	-	-	-	-	-	-	-	-	G	G/A	178441	1	-	Uniprot_gn	-	-	-	-	-	P1	ENSGALP00010007862	-	Ensembl	-	-	-	-	-	-	-	-	-	-
.	3:51719751-51719751	A	upstream_gene_variant	MODIFIER	TAGAP	ENSGALG00010005558	Transcript	ENSGALT00010013301.1	protein_coding	-	-	-	-	-	-	-	-	-	-	G	G/A	112400	1	-	Uniprot_gn	-	-	-	-	-	-	ENSGALP00010007863	-	Ensembl	-	-	-	-	-	-	-	-	-	-
.	3:51719751-51719751	A	upstream_gene_variant	MODIFIER	RSPH3	ENSGALG00010005560	Transcript	ENSGALT00010013314.1	protein_coding	-	-	-	-	-	-	-	-	-	-	G	G/A	193885	1	-	Uniprot_gn	-	-	-	-	-	-	ENSGALP00010007876	-	Ensembl	-	-	-	-	-	-	-	-	-	-
.	3:51719751-51719751	A	upstream_gene_variant	MODIFIER	RSPH3	ENSGALG00010005560	Transcript	ENSGALT00010013315.1	protein_coding	-	-	-	-	-	-	-	-	-	-	G	G/A	193938	1	-	Uniprot_gn	-	-	-	-	-	P1	ENSGALP00010007877	-	Ensembl	-	-	-	-	-	-	-	-	-	-
.	3:51719751-51719751	A	upstream_gene_variant	MODIFIER	-	ENSGALG00010006389	Transcript	ENSGALT00010015242.1	lncRNA	-	-	-	-	-	-	-	-	-	-	G	G/A	185949	-1	-	-	-	-	-	-	-	-	-	-	Ensembl	-	-	-	-	-	-	-	-	-	-
.	3:51719751-51719751	A	downstream_gene_variant	MODIFIER	GTF2H5	769754	Transcript	NM_001097535.1	protein_coding	-	-	-	-	-	-	-	-	-	-	G	G/A	157595	1	-	EntrezGene	-	-	-	-	-	-	NP_001091004.1	-	RefSeq	-	-	-	-	-	-	-	-	-	-
.	3:51719751-51719751	A	downstream_gene_variant	MODIFIER	-	NM_001097535	Transcript	NM_001097535.2	cDNA	-	-	-	-	-	-	-	-	-	-	G	G/A	157580	1	-	-	-	-	-	-	-	-	-	-	RefSeq	-	-	-	-	-	-	-	-	-	-
.	3:51719751-51719751	A	downstream_gene_variant	MODIFIER	EZR	395701	Transcript	NM_204885.1	protein_coding	-	-	-	-	-	-	-	-	-	-	G	G/A	75295	-1	-	EntrezGene	-	-	-	-	-	-	NP_990216.1	-	RefSeq	-	-	-	-	-	-	-	-	-	-
.	3:51719751-51719751	A	downstream_gene_variant	MODIFIER	-	NM_204885	Transcript	NM_204885.2	cDNA	-	-	-	-	-	-	-	-	-	-	G	G/A	74782	-1	-	-	-	-	-	-	-	-	-	-	RefSeq	-	-	-	-	-	-	-	-	-	-
.	3:51719751-51719751	A	downstream_gene_variant	MODIFIER	SYNJ2	421656	Transcript	XM_003640916.5	protein_coding	-	-	-	-	-	-	-	-	-	-	G	G/A	188356	1	-	EntrezGene	-	-	-	-	-	-	XP_003640964.2	-	RefSeq	-	-	-	-	-	-	-	-	-	-
.	3:51719751-51719751	A	upstream_gene_variant	MODIFIER	TAGAP	421662	Transcript	XM_004935671.4	protein_coding	-	-	-	-	-	-	-	-	-	-	G	G/A	178400	1	-	EntrezGene	-	-	-	-	-	-	XP_004935728.2	-	RefSeq	-	-	-	-	-	-	-	-	-	-
.	3:51719751-51719751	A	upstream_gene_variant	MODIFIER	TAGAP	421662	Transcript	XM_004935672.4	protein_coding	-	-	-	-	-	-	-	-	-	-	G	G/A	178407	1	-	EntrezGene	-	-	-	-	-	-	XP_004935729.2	-	RefSeq	-	-	-	-	-	-	-	-	-	-
.	3:51719751-51719751	A	downstream_gene_variant	MODIFIER	EZR	395701	Transcript	XM_015284013.3	protein_coding	-	-	-	-	-	-	-	-	-	-	G	G/A	74785	-1	-	EntrezGene	-	-	-	-	-	-	XP_015139499.1	-	RefSeq	-	-	-	-	-	-	-	-	-	-
.	3:51719751-51719751	A	downstream_gene_variant	MODIFIER	GTF2H5	769754	Transcript	XM_015284124.3	protein_coding	-	-	-	-	-	-	-	-	-	-	G	G/A	157590	1	-	EntrezGene	-	-	-	-	-	-	XP_015139610.2	-	RefSeq	-	-	-	-	-	-	-	-	-	-
.	3:51719751-51719751	A	downstream_gene_variant	MODIFIER	GTF2H5	769754	Transcript	XM_015284125.3	protein_coding	-	-	-	-	-	-	-	-	-	-	G	G/A	157590	1	-	EntrezGene	-	-	-	-	-	-	XP_015139611.1	-	RefSeq	-	-	-	-	-	-	-	-	-	-
.	3:51719751-51719751	A	upstream_gene_variant	MODIFIER	SYTL3	100858462	Transcript	XM_015284210.3	protein_coding	-	-	-	-	-	-	-	-	-	-	G	G/A	42961	1	-	EntrezGene	-	-	-	-	-	-	XP_015139696.2	-	RefSeq	-	-	-	-	-	-	-	-	-	-
.	3:51719751-51719751	A	upstream_gene_variant	MODIFIER	TMEM181	421659	Transcript	XM_015284211.3	protein_coding	-	-	-	-	-	-	-	-	-	-	G	G/A	10360	1	-	EntrezGene	-	-	-	-	-	-	XP_015139697.1	-	RefSeq	-	-	-	-	-	-	-	-	-	-
.	3:51719751-51719751	A	downstream_gene_variant	MODIFIER	SYNJ2	421656	Transcript	XM_015284215.2	protein_coding	-	-	-	-	-	-	-	-	-	-	G	G/A	188356	1	-	EntrezGene	-	-	-	-	-	-	XP_015139701.2	-	RefSeq	-	-	-	-	-	-	-	-	-	-
.	3:51719751-51719751	A	upstream_gene_variant	MODIFIER	SERAC1	421657	Transcript	XM_015284217.2	protein_coding	-	-	-	-	-	-	-	-	-	-	G	G/A	162143	-1	-	EntrezGene	-	-	-	-	-	-	XP_015139703.1	-	RefSeq	-	-	-	-	-	-	-	-	-	-
.	3:51719751-51719751	A	upstream_gene_variant	MODIFIER	SERAC1	421657	Transcript	XM_015284218.3	protein_coding	-	-	-	-	-	-	-	-	-	-	G	G/A	162099	-1	-	EntrezGene	-	-	-	-	-	-	XP_015139704.2	-	RefSeq	-	-	-	-	-	-	-	-	-	-
.	3:51719751-51719751	A	upstream_gene_variant	MODIFIER	SERAC1	421657	Transcript	XM_015284220.3	protein_coding	-	-	-	-	-	-	-	-	-	-	G	G/A	162407	-1	-	EntrezGene	-	-	-	-	-	-	XP_015139706.1	-	RefSeq	-	-	-	-	-	-	-	-	-	-
.	3:51719751-51719751	A	upstream_gene_variant	MODIFIER	SERAC1	421657	Transcript	XM_015284221.2	protein_coding	-	-	-	-	-	-	-	-	-	-	G	G/A	162167	-1	-	EntrezGene	-	-	-	-	-	-	XP_015139707.1	-	RefSeq	-	-	-	-	-	-	-	-	-	-
.	3:51719751-51719751	A	downstream_gene_variant	MODIFIER	TULP4	421658	Transcript	XM_025148879.2	protein_coding	-	-	-	-	-	-	-	-	-	-	G	G/A	9041	1	-	EntrezGene	-	-	-	-	-	-	XP_025004647.1	-	RefSeq	-	-	-	-	-	-	-	-	-	-
.	3:51719751-51719751	A	upstream_gene_variant	MODIFIER	SERAC1	421657	Transcript	XM_025148880.2	protein_coding	-	-	-	-	-	-	-	-	-	-	G	G/A	162566	-1	-	EntrezGene	-	-	-	-	-	-	XP_025004648.1	-	RefSeq	-	-	-	-	-	-	-	-	-	-
.	3:51719751-51719751	A	upstream_gene_variant	MODIFIER	SERAC1	421657	Transcript	XM_025148881.2	protein_coding	-	-	-	-	-	-	-	-	-	-	G	G/A	162503	-1	-	EntrezGene	-	-	-	-	-	-	XP_025004649.1	-	RefSeq	-	-	-	-	-	-	-	-	-	-
.	3:51719751-51719751	A	5_prime_UTR_variant	MODIFIER	TMEM181	421659	Transcript	XM_025148882.2	protein_coding	2025-01-19	-	-	-	45	-	-	-	-	-	G	G/A	-	1	-	EntrezGene	-	-	-	-	-	-	XP_025004650.1	-	RefSeq	-	-	-	-	-	-	-	-	-	-
.	3:51719751-51719751	A	upstream_gene_variant	MODIFIER	TAGAP	421662	Transcript	XM_025149256.2	protein_coding	-	-	-	-	-	-	-	-	-	-	G	G/A	178407	1	-	EntrezGene	-	-	-	-	-	-	XP_025005024.2	-	RefSeq	-	-	-	-	-	-	-	-	-	-
.	3:51719751-51719751	A	downstream_gene_variant	MODIFIER	GTF2H5	769754	Transcript	XM_040697329.1	protein_coding	-	-	-	-	-	-	-	-	-	-	G	G/A	157590	1	-	EntrezGene	-	-	-	-	-	-	XP_040553263.1	-	RefSeq	-	-	-	-	-	-	-	-	-	-
.	3:51719751-51719751	A	downstream_gene_variant	MODIFIER	TULP4	421658	Transcript	XM_040698455.1	protein_coding	-	-	-	-	-	-	-	-	-	-	G	G/A	9041	1	-	EntrezGene	-	-	-	-	-	-	XP_040554389.1	-	RefSeq	-	-	-	-	-	-	-	-	-	-
.	3:51719751-51719751	A	downstream_gene_variant	MODIFIER	TULP4	421658	Transcript	XM_040698456.1	protein_coding	-	-	-	-	-	-	-	-	-	-	G	G/A	9041	1	-	EntrezGene	-	-	-	-	-	-	XP_040554390.1	-	RefSeq	-	-	-	-	-	-	-	-	-	-
.	3:51719751-51719751	A	upstream_gene_variant	MODIFIER	SERAC1	421657	Transcript	XM_040698457.1	protein_coding	-	-	-	-	-	-	-	-	-	-	G	G/A	162099	-1	-	EntrezGene	-	-	-	-	-	-	XP_040554391.1	-	RefSeq	-	-	-	-	-	-	-	-	-	-
.	3:51719751-51719751	A	upstream_gene_variant	MODIFIER	SERAC1	421657	Transcript	XM_040698458.1	protein_coding	-	-	-	-	-	-	-	-	-	-	G	G/A	162190	-1	-	EntrezGene	-	-	-	-	-	-	XP_040554392.1	-	RefSeq	-	-	-	-	-	-	-	-	-	-
.	3:51719751-51719751	A	upstream_gene_variant	MODIFIER	SYTL3	100858462	Transcript	XM_040698459.1	protein_coding	-	-	-	-	-	-	-	-	-	-	G	G/A	42961	1	-	EntrezGene	-	-	-	-	-	-	XP_040554393.1	-	RefSeq	-	-	-	-	-	-	-	-	-	-
.	3:51719751-51719751	A	upstream_gene_variant	MODIFIER	SYTL3	100858462	Transcript	XM_040698460.1	protein_coding	-	-	-	-	-	-	-	-	-	-	G	G/A	42961	1	-	EntrezGene	-	-	-	-	-	-	XP_040554394.1	-	RefSeq	-	-	-	-	-	-	-	-	-	-
.	3:51719751-51719751	A	5_prime_UTR_variant	MODIFIER	TMEM181	421659	Transcript	XM_040698461.1	protein_coding	2025-01-20	-	-	-	53	-	-	-	-	-	G	G/A	-	1	-	EntrezGene	-	-	-	-	-	-	XP_040554395.1	-	RefSeq	-	-	-	-	-	-	-	-	-	-
.	3:51719751-51719751	A	upstream_gene_variant	MODIFIER	TMEM181	421659	Transcript	XM_040698462.1	protein_coding	-	-	-	-	-	-	-	-	-	-	G	G/A	9554	1	-	EntrezGene	-	-	-	-	-	-	XP_040554396.1	-	RefSeq	-	-	-	-	-	-	-	-	-	-
.	3:51719751-51719751	A	upstream_gene_variant	MODIFIER	TMEM181	421659	Transcript	XM_040698463.1	protein_coding	-	-	-	-	-	-	-	-	-	-	G	G/A	10360	1	-	EntrezGene	-	-	-	-	-	-	XP_040554397.1	-	RefSeq	-	-	-	-	-	-	-	-	-	-
.	3:51719751-51719751	A	upstream_gene_variant	MODIFIER	TMEM181	421659	Transcript	XM_040698464.1	protein_coding	-	-	-	-	-	-	-	-	-	-	G	G/A	12666	1	-	EntrezGene	-	-	-	-	-	-	XP_040554398.1	-	RefSeq	-	-	-	-	-	-	-	-	-	-
.	3:51719751-51719751	A	5_prime_UTR_variant	MODIFIER	TMEM181	421659	Transcript	XM_040698465.1	protein_coding	2025-01-16	-	-	-	57	-	-	-	-	-	G	G/A	-	1	-	EntrezGene	-	-	-	-	-	-	XP_040554399.1	-	RefSeq	-	-	-	-	-	-	-	-	-	-
.	3:51719751-51719751	A	downstream_gene_variant	MODIFIER	DYNLT1	421660	Transcript	XM_040698466.1	protein_coding	-	-	-	-	-	-	-	-	-	-	G	G/A	39126	-1	-	EntrezGene	-	-	-	-	-	-	XP_040554400.1	-	RefSeq	-	-	-	-	-	-	-	-	-	-
.	3:51719751-51719751	A	upstream_gene_variant	MODIFIER	RSPH3	421663	Transcript	XM_040698479.1	protein_coding	-	-	-	-	-	-	-	-	-	-	G	G/A	193931	1	-	EntrezGene	-	-	-	-	-	-	XP_040554413.1	-	RefSeq	-	-	-	-	-	-	-	-	-	-
.	3:51719751-51719751	A	upstream_gene_variant	MODIFIER	RSPH3	421663	Transcript	XM_040698480.1	protein_coding	-	-	-	-	-	-	-	-	-	-	G	G/A	193931	1	-	EntrezGene	-	-	-	-	-	-	XP_040554414.1	-	RefSeq	-	-	-	-	-	-	-	-	-	-
.	3:51719751-51719751	A	downstream_gene_variant	MODIFIER	DYNLT1	421660	Transcript	XM_419699.6	protein_coding	-	-	-	-	-	-	-	-	-	-	G	G/A	39126	-1	-	EntrezGene	-	-	-	-	-	-	XP_419699.1	-	RefSeq	-	-	-	-	-	-	-	-	-	-
.	3:51719751-51719751	A	upstream_gene_variant	MODIFIER	TAGAP	421662	Transcript	XM_419701.7	protein_coding	-	-	-	-	-	-	-	-	-	-	G	G/A	176823	1	-	EntrezGene	-	-	-	-	-	-	XP_419701.4	-	RefSeq	-	-	-	-	-	-	-	-	-	-
.	3:51719751-51719751	A	upstream_gene_variant	MODIFIER	RSPH3	421663	Transcript	XM_419702.7	protein_coding	-	-	-	-	-	-	-	-	-	-	G	G/A	193931	1	-	EntrezGene	-	-	-	-	-	-	XP_419702.1	-	RefSeq	-	-	-	-	-	-	-	-	-	-
.	3:51719751-51719751	A	upstream_gene_variant	MODIFIER	LOC107053008	107053008	Transcript	XR_005858929.1	lncRNA	-	-	-	-	-	-	-	-	-	-	G	G/A	111910	1	-	EntrezGene	-	-	-	-	-	-	-	-	RefSeq	-	-	-	-	-	-	-	-	-	-
.	31:521682-521682	C	downstream_gene_variant	MODIFIER	BTN3A3	ENSGALG00010005050	Transcript	ENSGALT00010011894.1	protein_coding	-	-	-	-	-	-	-	-	-	-	T	T/C	112800	1	-	Uniprot_gn	-	-	-	-	-	-	ENSGALP00010006659	-	Ensembl	-	-	-	-	-	-	-	-	-	-
.	31:521682-521682	C	downstream_gene_variant	MODIFIER	BTN3A3	ENSGALG00010005050	Transcript	ENSGALT00010011899.1	protein_coding	-	-	-	-	-	-	-	-	-	-	T	T/C	113031	1	-	Uniprot_gn	-	-	-	-	-	-	ENSGALP00010006662	-	Ensembl	-	-	-	-	-	-	-	-	-	-
.	31:521682-521682	C	downstream_gene_variant	MODIFIER	BTN3A3	ENSGALG00010005050	Transcript	ENSGALT00010011900.1	protein_coding	-	-	-	-	-	-	-	-	-	-	T	T/C	112806	1	-	Uniprot_gn	-	-	-	-	-	P1	ENSGALP00010006663	-	Ensembl	-	-	-	-	-	-	-	-	-	-
.	31:521682-521682	C	downstream_gene_variant	MODIFIER	BTN3A3	ENSGALG00010005050	Transcript	ENSGALT00010011908.1	protein_coding	-	-	-	-	-	-	-	-	-	-	T	T/C	112882	1	-	Uniprot_gn	-	-	-	-	-	-	ENSGALP00010006666	-	Ensembl	-	-	-	-	-	-	-	-	-	-
.	31:521682-521682	C	downstream_gene_variant	MODIFIER	-	ENSGALG00010005073	Transcript	ENSGALT00010011953.1	protein_coding	-	-	-	-	-	-	-	-	-	-	T	T/C	147723	1	-	-	-	-	-	-	-	P2	ENSGALP00010006684	-	Ensembl	-	-	-	-	-	-	-	-	-	-
.	31:521682-521682	C	downstream_gene_variant	MODIFIER	-	ENSGALG00010005073	Transcript	ENSGALT00010011959.1	protein_coding	-	-	-	-	-	-	-	-	-	-	T	T/C	147043	1	-	-	-	-	-	-	-	A2	ENSGALP00010006688	-	Ensembl	-	-	-	-	-	-	-	-	-	-
.	31:521682-521682	C	downstream_gene_variant	MODIFIER	-	ENSGALG00010005086	Transcript	ENSGALT00010011982.1	protein_coding	-	-	-	-	-	-	-	-	-	-	T	T/C	94262	1	-	-	-	-	-	-	-	P1	ENSGALP00010006701	-	Ensembl	-	-	-	-	-	-	-	-	-	-
.	31:521682-521682	C	downstream_gene_variant	MODIFIER	-	ENSGALG00010005098	Transcript	ENSGALT00010012000.1	protein_coding	-	-	-	-	-	-	-	-	-	-	T	T/C	45362	1	-	-	-	-	-	-	-	P1	ENSGALP00010006706	-	Ensembl	-	-	-	-	-	-	-	-	-	-
.	31:521682-521682	C	upstream_gene_variant	MODIFIER	-	ENSGALG00010005128	Transcript	ENSGALT00010012062.1	protein_coding	-	-	-	-	-	-	-	-	-	-	T	T/C	10196	-1	-	-	-	-	-	-	-	-	ENSGALP00010006733	-	Ensembl	-	-	-	-	-	-	-	-	-	-
.	31:521682-521682	C	upstream_gene_variant	MODIFIER	-	ENSGALG00010005128	Transcript	ENSGALT00010012070.1	protein_coding	-	-	-	-	-	-	-	-	-	-	T	T/C	10196	-1	-	-	-	-	-	-	-	P2	ENSGALP00010006735	-	Ensembl	-	-	-	-	-	-	-	-	-	-
.	31:521682-521682	C	upstream_gene_variant	MODIFIER	-	ENSGALG00010005128	Transcript	ENSGALT00010012075.1	protein_coding	-	-	-	-	-	-	-	-	-	-	T	T/C	10196	-1	-	-	-	-	-	-	-	A2	ENSGALP00010006737	-	Ensembl	-	-	-	-	-	-	-	-	-	-
.	31:521682-521682	C	upstream_gene_variant	MODIFIER	-	ENSGALG00010005142	Transcript	ENSGALT00010012093.1	protein_coding	-	-	-	-	-	-	-	-	-	-	T	T/C	8597	1	-	-	-	-	-	-	-	-	ENSGALP00010006743	-	Ensembl	-	-	-	-	-	-	-	-	-	-
.	31:521682-521682	C	upstream_gene_variant	MODIFIER	-	ENSGALG00010005142	Transcript	ENSGALT00010012097.1	protein_coding	-	-	-	-	-	-	-	-	-	-	T	T/C	8126	1	-	-	-	-	-	-	-	P1	ENSGALP00010006747	-	Ensembl	-	-	-	-	-	-	-	-	-	-
.	31:521682-521682	C	downstream_gene_variant	MODIFIER	-	ENSGALG00010005194	Transcript	ENSGALT00010012273.1	protein_coding	-	-	-	-	-	-	-	-	-	-	T	T/C	26130	-1	-	-	-	-	-	-	-	A2	ENSGALP00010006853	-	Ensembl	-	-	-	-	-	-	-	-	-	-
.	31:521682-521682	C	downstream_gene_variant	MODIFIER	-	ENSGALG00010005194	Transcript	ENSGALT00010012278.1	protein_coding	-	-	-	-	-	-	-	-	-	-	T	T/C	26130	-1	-	-	-	-	-	-	-	P2	ENSGALP00010006856	-	Ensembl	-	-	-	-	-	-	-	-	-	-
.	31:521682-521682	C	downstream_gene_variant	MODIFIER	-	ENSGALG00010005194	Transcript	ENSGALT00010012279.1	protein_coding	-	-	-	-	-	-	-	-	-	-	T	T/C	26130	-1	-	-	-	-	-	-	-	A2	ENSGALP00010006857	-	Ensembl	-	-	-	-	-	-	-	-	-	-
.	31:521682-521682	C	downstream_gene_variant	MODIFIER	-	ENSGALG00010005194	Transcript	ENSGALT00010012281.1	protein_coding	-	-	-	-	-	-	-	-	-	-	T	T/C	26130	-1	-	-	-	-	-	-	-	A2	ENSGALP00010006859	-	Ensembl	-	-	-	-	-	-	-	-	-	-
.	31:521682-521682	C	downstream_gene_variant	MODIFIER	-	ENSGALG00010005194	Transcript	ENSGALT00010012283.1	protein_coding	-	-	-	-	-	-	-	-	-	-	T	T/C	26130	-1	-	-	-	-	-	-	-	A2	ENSGALP00010006861	-	Ensembl	-	-	-	-	-	-	-	-	-	-
.	31:521682-521682	C	downstream_gene_variant	MODIFIER	-	ENSGALG00010005194	Transcript	ENSGALT00010012285.1	protein_coding	-	-	-	-	-	-	-	-	-	-	T	T/C	26130	-1	-	-	-	-	-	-	-	A2	ENSGALP00010006863	-	Ensembl	-	-	-	-	-	-	-	-	-	-
.	31:521682-521682	C	downstream_gene_variant	MODIFIER	-	ENSGALG00010005194	Transcript	ENSGALT00010012289.1	protein_coding	-	-	-	-	-	-	-	-	-	-	T	T/C	26130	-1	-	-	-	-	-	-	-	A2	ENSGALP00010006865	-	Ensembl	-	-	-	-	-	-	-	-	-	-
.	31:521682-521682	C	downstream_gene_variant	MODIFIER	-	ENSGALG00010005194	Transcript	ENSGALT00010012292.1	protein_coding	-	-	-	-	-	-	-	-	-	-	T	T/C	26130	-1	-	-	-	-	-	-	-	A2	ENSGALP00010006867	-	Ensembl	-	-	-	-	-	-	-	-	-	-
.	31:521682-521682	C	downstream_gene_variant	MODIFIER	-	ENSGALG00010005194	Transcript	ENSGALT00010012294.1	protein_coding	-	-	-	-	-	-	-	-	-	-	T	T/C	26130	-1	-	-	-	-	-	-	-	A2	ENSGALP00010006869	-	Ensembl	-	-	-	-	-	-	-	-	-	-
.	31:521682-521682	C	downstream_gene_variant	MODIFIER	-	ENSGALG00010005194	Transcript	ENSGALT00010012296.1	protein_coding	-	-	-	-	-	-	-	-	-	-	T	T/C	26130	-1	-	-	-	-	-	-	-	A2	ENSGALP00010006871	-	Ensembl	-	-	-	-	-	-	-	-	-	-
.	31:521682-521682	C	downstream_gene_variant	MODIFIER	-	ENSGALG00010005201	Transcript	ENSGALT00010012303.1	protein_coding	-	-	-	-	-	-	-	-	-	-	T	T/C	56778	-1	-	-	-	-	-	-	-	P1	ENSGALP00010006876	-	Ensembl	-	-	-	-	-	-	-	-	-	-
.	31:521682-521682	C	upstream_gene_variant	MODIFIER	-	ENSGALG00010005923	Transcript	ENSGALT00010014189.1	lncRNA	-	-	-	-	-	-	-	-	-	-	T	T/C	37556	-1	-	-	-	-	-	-	-	-	-	-	Ensembl	-	-	-	-	-	-	-	-	-	-
.	31:521682-521682	C	downstream_gene_variant	MODIFIER	-	ENSGALG00010005925	Transcript	ENSGALT00010014191.1	lncRNA	-	-	-	-	-	-	-	-	-	-	T	T/C	37655	1	-	-	-	-	-	-	-	-	-	-	Ensembl	-	-	-	-	-	-	-	-	-	-
.	31:521682-521682	C	downstream_gene_variant	MODIFIER	-	ENSGALG00010005929	Transcript	ENSGALT00010014199.1	lncRNA	-	-	-	-	-	-	-	-	-	-	T	T/C	94723	-1	-	-	-	-	-	-	-	-	-	-	Ensembl	-	-	-	-	-	-	-	-	-	-
.	31:521682-521682	C	upstream_gene_variant	MODIFIER	-	ENSGALG00010005932	Transcript	ENSGALT00010014202.1	lncRNA	-	-	-	-	-	-	-	-	-	-	T	T/C	99540	1	-	-	-	-	-	-	-	-	-	-	Ensembl	-	-	-	-	-	-	-	-	-	-
.	31:521682-521682	C	upstream_gene_variant	MODIFIER	-	ENSGALG00010005937	Transcript	ENSGALT00010014218.1	lncRNA	-	-	-	-	-	-	-	-	-	-	T	T/C	106099	1	-	-	-	-	-	-	-	-	-	-	Ensembl	-	-	-	-	-	-	-	-	-	-
.	31:521682-521682	C	upstream_gene_variant	MODIFIER	-	ENSGALG00010005937	Transcript	ENSGALT00010014220.1	lncRNA	-	-	-	-	-	-	-	-	-	-	T	T/C	106099	1	-	-	-	-	-	-	-	-	-	-	Ensembl	-	-	-	-	-	-	-	-	-	-
.	31:521682-521682	C	upstream_gene_variant	MODIFIER	-	ENSGALG00010005937	Transcript	ENSGALT00010014223.1	lncRNA	-	-	-	-	-	-	-	-	-	-	T	T/C	106099	1	-	-	-	-	-	-	-	-	-	-	Ensembl	-	-	-	-	-	-	-	-	-	-
.	31:521682-521682	C	upstream_gene_variant	MODIFIER	-	ENSGALG00010005942	Transcript	ENSGALT00010014227.1	lncRNA	-	-	-	-	-	-	-	-	-	-	T	T/C	113824	1	-	-	-	-	-	-	-	-	-	-	Ensembl	-	-	-	-	-	-	-	-	-	-
.	31:521682-521682	C	upstream_gene_variant	MODIFIER	-	ENSGALG00010005944	Transcript	ENSGALT00010014230.1	lncRNA	-	-	-	-	-	-	-	-	-	-	T	T/C	121675	1	-	-	-	-	-	-	-	-	-	-	Ensembl	-	-	-	-	-	-	-	-	-	-
.	31:521682-521682	C	upstream_gene_variant	MODIFIER	-	ENSGALG00010005946	Transcript	ENSGALT00010014234.1	lncRNA	-	-	-	-	-	-	-	-	-	-	T	T/C	132676	1	-	-	-	-	-	-	-	-	-	-	Ensembl	-	-	-	-	-	-	-	-	-	-
.	31:521682-521682	C	upstream_gene_variant	MODIFIER	-	ENSGALG00010005951	Transcript	ENSGALT00010014244.1	lncRNA	-	-	-	-	-	-	-	-	-	-	T	T/C	134834	1	-	-	-	-	-	-	-	-	-	-	Ensembl	-	-	-	-	-	-	-	-	-	-
.	31:521682-521682	C	upstream_gene_variant	MODIFIER	-	ENSGALG00010005951	Transcript	ENSGALT00010014247.1	lncRNA	-	-	-	-	-	-	-	-	-	-	T	T/C	147872	1	-	-	-	-	-	-	-	-	-	-	Ensembl	-	-	-	-	-	-	-	-	-	-
.	31:521682-521682	C	upstream_gene_variant	MODIFIER	-	ENSGALG00010005954	Transcript	ENSGALT00010014257.1	lncRNA	-	-	-	-	-	-	-	-	-	-	T	T/C	196595	1	-	-	-	-	-	-	-	-	-	-	Ensembl	-	-	-	-	-	-	-	-	-	-
.	31:521682-521682	C	downstream_gene_variant	MODIFIER	-	ENSGALG00010006012	Transcript	ENSGALT00010014372.1	lncRNA	-	-	-	-	-	-	-	-	-	-	T	T/C	99543	-1	-	-	-	-	-	-	-	-	-	-	Ensembl	-	-	-	-	-	-	-	-	-	-
.	31:521682-521682	C	downstream_gene_variant	MODIFIER	-	ENSGALG00010006012	Transcript	ENSGALT00010014373.1	lncRNA	-	-	-	-	-	-	-	-	-	-	T	T/C	99543	-1	-	-	-	-	-	-	-	-	-	-	Ensembl	-	-	-	-	-	-	-	-	-	-
.	31:521682-521682	C	downstream_gene_variant	MODIFIER	BTN3A2	ENSGALG00010006043	Transcript	ENSGALT00010014461.1	protein_coding	-	-	-	-	-	-	-	-	-	-	T	T/C	72300	1	-	Uniprot_gn	-	-	-	-	-	-	ENSGALP00010008486	-	Ensembl	-	-	-	-	-	-	-	-	-	-
.	31:521682-521682	C	downstream_gene_variant	MODIFIER	BTN3A2	ENSGALG00010006043	Transcript	ENSGALT00010014463.1	protein_coding	-	-	-	-	-	-	-	-	-	-	T	T/C	71025	1	-	Uniprot_gn	-	-	-	-	-	P1	ENSGALP00010008487	-	Ensembl	-	-	-	-	-	-	-	-	-	-
.	31:521682-521682	C	intron_variant	MODIFIER	-	ENSGALG00010006054	Transcript	ENSGALT00010014481.1	protein_coding	-	2025-03-09	-	-	-	-	-	-	-	-	T	T/C	-	-1	-	-	-	-	-	-	-	A2	ENSGALP00010008500	-	Ensembl	-	-	-	-	-	-	-	-	-	-
.	31:521682-521682	C	intron_variant	MODIFIER	-	ENSGALG00010006054	Transcript	ENSGALT00010014489.1	protein_coding	-	2025-03-11	-	-	-	-	-	-	-	-	T	T/C	-	-1	-	-	-	-	-	-	-	P2	ENSGALP00010008506	-	Ensembl	-	-	-	-	-	-	-	-	-	-
.	31:521682-521682	C	downstream_gene_variant	MODIFIER	-	ENSGALG00010006119	Transcript	ENSGALT00010014614.1	protein_coding	-	-	-	-	-	-	-	-	-	-	T	T/C	68591	-1	-	-	-	-	-	-	-	P2	ENSGALP00010008609	-	Ensembl	-	-	-	-	-	-	-	-	-	-
.	31:521682-521682	C	downstream_gene_variant	MODIFIER	-	ENSGALG00010006119	Transcript	ENSGALT00010014618.1	protein_coding	-	-	-	-	-	-	-	-	-	-	T	T/C	68589	-1	-	-	-	-	-	-	-	-	ENSGALP00010008612	-	Ensembl	-	-	-	-	-	-	-	-	-	-
.	31:521682-521682	C	downstream_gene_variant	MODIFIER	-	ENSGALG00010006119	Transcript	ENSGALT00010014619.1	protein_coding	-	-	-	-	-	-	-	-	-	-	T	T/C	68589	-1	-	-	-	-	-	-	-	A2	ENSGALP00010008613	-	Ensembl	-	-	-	-	-	-	-	-	-	-
.	31:521682-521682	C	downstream_gene_variant	MODIFIER	-	ENSGALG00010006119	Transcript	ENSGALT00010014623.1	protein_coding	-	-	-	-	-	-	-	-	-	-	T	T/C	68589	-1	-	-	-	-	-	-	-	-	ENSGALP00010008616	-	Ensembl	-	-	-	-	-	-	-	-	-	-
.	31:521682-521682	C	downstream_gene_variant	MODIFIER	-	ENSGALG00010006119	Transcript	ENSGALT00010014625.1	protein_coding	-	-	-	-	-	-	-	-	-	-	T	T/C	68591	-1	-	-	-	-	-	-	-	A2	ENSGALP00010008617	-	Ensembl	-	-	-	-	-	-	-	-	-	-
.	31:521682-521682	C	downstream_gene_variant	MODIFIER	-	ENSGALG00010006119	Transcript	ENSGALT00010014627.1	protein_coding	-	-	-	-	-	-	-	-	-	-	T	T/C	68591	-1	-	-	-	-	-	-	-	-	ENSGALP00010008619	-	Ensembl	-	-	-	-	-	-	-	-	-	-
.	31:521682-521682	C	downstream_gene_variant	MODIFIER	-	ENSGALG00010006119	Transcript	ENSGALT00010014628.1	protein_coding	-	-	-	-	-	-	-	-	-	-	T	T/C	68589	-1	-	-	-	-	-	-	-	A2	ENSGALP00010008620	-	Ensembl	-	-	-	-	-	-	-	-	-	-
.	31:521682-521682	C	upstream_gene_variant	MODIFIER	LOC101748848	101748848	Transcript	XM_015300490.3	protein_coding	-	-	-	-	-	-	-	-	-	-	T	T/C	7991	1	-	EntrezGene	-	-	-	-	-	-	XP_015155976.2	-	RefSeq	-	-	-	-	-	-	-	-	-	-
.	31:521682-521682	C	upstream_gene_variant	MODIFIER	LOC101748848	101748848	Transcript	XM_015300491.2	protein_coding	-	-	-	-	-	-	-	-	-	-	T	T/C	8684	1	-	EntrezGene	-	-	-	-	-	-	XP_015155977.2	-	RefSeq	-	-	-	-	-	-	-	-	-	-
.	31:521682-521682	C	upstream_gene_variant	MODIFIER	LOC101748848	101748848	Transcript	XM_015300492.2	protein_coding	-	-	-	-	-	-	-	-	-	-	T	T/C	8213	1	-	EntrezGene	-	-	-	-	-	-	XP_015155978.2	-	RefSeq	-	-	-	-	-	-	-	-	-	-
.	31:521682-521682	C	downstream_gene_variant	MODIFIER	BTN3A3	101751667	Transcript	XM_015300544.3	protein_coding	-	-	-	-	-	-	-	-	-	-	T	T/C	112797	1	-	EntrezGene	-	-	-	-	-	-	XP_015156030.2	-	RefSeq	-	-	-	-	-	-	-	-	-	-
.	31:521682-521682	C	upstream_gene_variant	MODIFIER	LOC101751912	101751912	Transcript	XM_025145903.2	protein_coding	-	-	-	-	-	-	-	-	-	-	T	T/C	8912	-1	-	EntrezGene	-	-	-	-	-	-	XP_025001671.2	-	RefSeq	-	-	-	-	-	-	-	-	-	-
.	31:521682-521682	C	downstream_gene_variant	MODIFIER	BTN3A3	101751667	Transcript	XM_025145919.2	protein_coding	-	-	-	-	-	-	-	-	-	-	T	T/C	112797	1	-	EntrezGene	-	-	-	-	-	-	XP_025001687.2	-	RefSeq	-	-	-	-	-	-	-	-	-	-
.	31:521682-521682	C	intron_variant	MODIFIER	LOC101751912	101751912	Transcript	XM_025145921.2	protein_coding	-	2025-04-12	-	-	-	-	-	-	-	-	T	T/C	-	-1	-	EntrezGene	-	-	-	-	-	-	XP_025001689.2	-	RefSeq	-	-	-	-	-	-	-	-	-	-
.	31:521682-521682	C	intron_variant	MODIFIER	LOC101751912	101751912	Transcript	XM_025145922.2	protein_coding	-	2025-04-11	-	-	-	-	-	-	-	-	T	T/C	-	-1	-	EntrezGene	-	-	-	-	-	-	XP_025001690.2	-	RefSeq	-	-	-	-	-	-	-	-	-	-
.	31:521682-521682	C	upstream_gene_variant	MODIFIER	LOC121107801	121107801	Transcript	XM_040653971.1	protein_coding	-	-	-	-	-	-	-	-	-	-	T	T/C	165641	1	-	EntrezGene	-	-	-	-	-	-	XP_040509905.1	-	RefSeq	-	-	-	-	-	-	-	-	-	-
.	31:521682-521682	C	upstream_gene_variant	MODIFIER	LOC121107802	121107802	Transcript	XM_040653972.1	protein_coding	-	-	-	-	-	-	-	-	-	-	T	T/C	187242	1	-	EntrezGene	-	-	-	-	-	-	XP_040509906.1	-	RefSeq	-	-	-	-	-	-	-	-	-	-
.	31:521682-521682	C	downstream_gene_variant	MODIFIER	LOC112531052	112531052	Transcript	XM_040654060.1	protein_coding	-	-	-	-	-	-	-	-	-	-	T	T/C	24728	-1	-	EntrezGene	-	-	-	-	-	-	XP_040509994.1	-	RefSeq	-	-	-	-	-	-	-	-	-	-
.	31:521682-521682	C	downstream_gene_variant	MODIFIER	LOC112531052	112531052	Transcript	XM_040654061.1	protein_coding	-	-	-	-	-	-	-	-	-	-	T	T/C	24728	-1	-	EntrezGene	-	-	-	-	-	-	XP_040509995.1	-	RefSeq	-	-	-	-	-	-	-	-	-	-
.	31:521682-521682	C	downstream_gene_variant	MODIFIER	LOC112531052	112531052	Transcript	XM_040654062.1	protein_coding	-	-	-	-	-	-	-	-	-	-	T	T/C	24728	-1	-	EntrezGene	-	-	-	-	-	-	XP_040509996.1	-	RefSeq	-	-	-	-	-	-	-	-	-	-
.	31:521682-521682	C	downstream_gene_variant	MODIFIER	LOC112531052	112531052	Transcript	XM_040654063.1	protein_coding	-	-	-	-	-	-	-	-	-	-	T	T/C	24728	-1	-	EntrezGene	-	-	-	-	-	-	XP_040509997.1	-	RefSeq	-	-	-	-	-	-	-	-	-	-
.	31:521682-521682	C	downstream_gene_variant	MODIFIER	LOC112531052	112531052	Transcript	XM_040654064.1	protein_coding	-	-	-	-	-	-	-	-	-	-	T	T/C	24728	-1	-	EntrezGene	-	-	-	-	-	-	XP_040509998.1	-	RefSeq	-	-	-	-	-	-	-	-	-	-
.	31:521682-521682	C	downstream_gene_variant	MODIFIER	LOC112531052	112531052	Transcript	XM_040654065.1	protein_coding	-	-	-	-	-	-	-	-	-	-	T	T/C	24728	-1	-	EntrezGene	-	-	-	-	-	-	XP_040509999.1	-	RefSeq	-	-	-	-	-	-	-	-	-	-
.	31:521682-521682	C	downstream_gene_variant	MODIFIER	LOC112531052	112531052	Transcript	XM_040654066.1	protein_coding	-	-	-	-	-	-	-	-	-	-	T	T/C	24728	-1	-	EntrezGene	-	-	-	-	-	-	XP_040510000.1	-	RefSeq	-	-	-	-	-	-	-	-	-	-
.	31:521682-521682	C	downstream_gene_variant	MODIFIER	LOC112531052	112531052	Transcript	XM_040654067.1	protein_coding	-	-	-	-	-	-	-	-	-	-	T	T/C	24728	-1	-	EntrezGene	-	-	-	-	-	-	XP_040510001.1	-	RefSeq	-	-	-	-	-	-	-	-	-	-
.	31:521682-521682	C	downstream_gene_variant	MODIFIER	LOC112531052	112531052	Transcript	XM_040654068.1	protein_coding	-	-	-	-	-	-	-	-	-	-	T	T/C	24728	-1	-	EntrezGene	-	-	-	-	-	-	XP_040510002.1	-	RefSeq	-	-	-	-	-	-	-	-	-	-
.	31:521682-521682	C	downstream_gene_variant	MODIFIER	LOC112531052	112531052	Transcript	XM_040654070.1	protein_coding	-	-	-	-	-	-	-	-	-	-	T	T/C	24728	-1	-	EntrezGene	-	-	-	-	-	-	XP_040510004.1	-	RefSeq	-	-	-	-	-	-	-	-	-	-
.	31:521682-521682	C	downstream_gene_variant	MODIFIER	LOC112531052	112531052	Transcript	XM_040654071.1	protein_coding	-	-	-	-	-	-	-	-	-	-	T	T/C	24728	-1	-	EntrezGene	-	-	-	-	-	-	XP_040510005.1	-	RefSeq	-	-	-	-	-	-	-	-	-	-
.	31:521682-521682	C	downstream_gene_variant	MODIFIER	LOC112531052	112531052	Transcript	XM_040654072.1	protein_coding	-	-	-	-	-	-	-	-	-	-	T	T/C	24728	-1	-	EntrezGene	-	-	-	-	-	-	XP_040510006.1	-	RefSeq	-	-	-	-	-	-	-	-	-	-
.	31:521682-521682	C	downstream_gene_variant	MODIFIER	LOC112531052	112531052	Transcript	XM_040654073.1	protein_coding	-	-	-	-	-	-	-	-	-	-	T	T/C	24728	-1	-	EntrezGene	-	-	-	-	-	-	XP_040510007.1	-	RefSeq	-	-	-	-	-	-	-	-	-	-
.	31:521682-521682	C	downstream_gene_variant	MODIFIER	LOC112531052	112531052	Transcript	XM_040654074.1	protein_coding	-	-	-	-	-	-	-	-	-	-	T	T/C	24728	-1	-	EntrezGene	-	-	-	-	-	-	XP_040510008.1	-	RefSeq	-	-	-	-	-	-	-	-	-	-
.	31:521682-521682	C	downstream_gene_variant	MODIFIER	LOC112531052	112531052	Transcript	XM_040654075.1	protein_coding	-	-	-	-	-	-	-	-	-	-	T	T/C	24728	-1	-	EntrezGene	-	-	-	-	-	-	XP_040510009.1	-	RefSeq	-	-	-	-	-	-	-	-	-	-
.	31:521682-521682	C	downstream_gene_variant	MODIFIER	LOC112531052	112531052	Transcript	XM_040654076.1	protein_coding	-	-	-	-	-	-	-	-	-	-	T	T/C	24728	-1	-	EntrezGene	-	-	-	-	-	-	XP_040510010.1	-	RefSeq	-	-	-	-	-	-	-	-	-	-
.	31:521682-521682	C	downstream_gene_variant	MODIFIER	LOC112531052	112531052	Transcript	XM_040654077.1	protein_coding	-	-	-	-	-	-	-	-	-	-	T	T/C	24728	-1	-	EntrezGene	-	-	-	-	-	-	XP_040510011.1	-	RefSeq	-	-	-	-	-	-	-	-	-	-
.	31:521682-521682	C	downstream_gene_variant	MODIFIER	LOC112531052	112531052	Transcript	XM_040654078.1	protein_coding	-	-	-	-	-	-	-	-	-	-	T	T/C	24728	-1	-	EntrezGene	-	-	-	-	-	-	XP_040510012.1	-	RefSeq	-	-	-	-	-	-	-	-	-	-
.	31:521682-521682	C	downstream_gene_variant	MODIFIER	LOC112531052	112531052	Transcript	XM_040654079.1	protein_coding	-	-	-	-	-	-	-	-	-	-	T	T/C	24728	-1	-	EntrezGene	-	-	-	-	-	-	XP_040510013.1	-	RefSeq	-	-	-	-	-	-	-	-	-	-
.	31:521682-521682	C	downstream_gene_variant	MODIFIER	LOC112531052	112531052	Transcript	XM_040654080.1	protein_coding	-	-	-	-	-	-	-	-	-	-	T	T/C	24728	-1	-	EntrezGene	-	-	-	-	-	-	XP_040510014.1	-	RefSeq	-	-	-	-	-	-	-	-	-	-
.	31:521682-521682	C	downstream_gene_variant	MODIFIER	LOC112531052	112531052	Transcript	XM_040654081.1	protein_coding	-	-	-	-	-	-	-	-	-	-	T	T/C	24728	-1	-	EntrezGene	-	-	-	-	-	-	XP_040510015.1	-	RefSeq	-	-	-	-	-	-	-	-	-	-
.	31:521682-521682	C	downstream_gene_variant	MODIFIER	LOC112531052	112531052	Transcript	XM_040654082.1	protein_coding	-	-	-	-	-	-	-	-	-	-	T	T/C	24728	-1	-	EntrezGene	-	-	-	-	-	-	XP_040510016.1	-	RefSeq	-	-	-	-	-	-	-	-	-	-
.	31:521682-521682	C	downstream_gene_variant	MODIFIER	LOC112531052	112531052	Transcript	XM_040654083.1	protein_coding	-	-	-	-	-	-	-	-	-	-	T	T/C	24728	-1	-	EntrezGene	-	-	-	-	-	-	XP_040510017.1	-	RefSeq	-	-	-	-	-	-	-	-	-	-
.	31:521682-521682	C	downstream_gene_variant	MODIFIER	LOC112531052	112531052	Transcript	XM_040654084.1	protein_coding	-	-	-	-	-	-	-	-	-	-	T	T/C	24728	-1	-	EntrezGene	-	-	-	-	-	-	XP_040510018.1	-	RefSeq	-	-	-	-	-	-	-	-	-	-
.	31:521682-521682	C	downstream_gene_variant	MODIFIER	LOC112531052	112531052	Transcript	XM_040654086.1	protein_coding	-	-	-	-	-	-	-	-	-	-	T	T/C	24728	-1	-	EntrezGene	-	-	-	-	-	-	XP_040510020.1	-	RefSeq	-	-	-	-	-	-	-	-	-	-
.	31:521682-521682	C	downstream_gene_variant	MODIFIER	LOC112531052	112531052	Transcript	XM_040654087.1	protein_coding	-	-	-	-	-	-	-	-	-	-	T	T/C	24728	-1	-	EntrezGene	-	-	-	-	-	-	XP_040510021.1	-	RefSeq	-	-	-	-	-	-	-	-	-	-
.	31:521682-521682	C	downstream_gene_variant	MODIFIER	LOC112531052	112531052	Transcript	XM_040654088.1	protein_coding	-	-	-	-	-	-	-	-	-	-	T	T/C	24728	-1	-	EntrezGene	-	-	-	-	-	-	XP_040510022.1	-	RefSeq	-	-	-	-	-	-	-	-	-	-
.	31:521682-521682	C	downstream_gene_variant	MODIFIER	LOC112531052	112531052	Transcript	XM_040654089.1	protein_coding	-	-	-	-	-	-	-	-	-	-	T	T/C	24728	-1	-	EntrezGene	-	-	-	-	-	-	XP_040510023.1	-	RefSeq	-	-	-	-	-	-	-	-	-	-
.	31:521682-521682	C	downstream_gene_variant	MODIFIER	LOC112531052	112531052	Transcript	XM_040654090.1	protein_coding	-	-	-	-	-	-	-	-	-	-	T	T/C	24728	-1	-	EntrezGene	-	-	-	-	-	-	XP_040510024.1	-	RefSeq	-	-	-	-	-	-	-	-	-	-
.	31:521682-521682	C	downstream_gene_variant	MODIFIER	LOC112531052	112531052	Transcript	XM_040654091.1	protein_coding	-	-	-	-	-	-	-	-	-	-	T	T/C	24728	-1	-	EntrezGene	-	-	-	-	-	-	XP_040510025.1	-	RefSeq	-	-	-	-	-	-	-	-	-	-
.	31:521682-521682	C	downstream_gene_variant	MODIFIER	LOC112531052	112531052	Transcript	XM_040654092.1	protein_coding	-	-	-	-	-	-	-	-	-	-	T	T/C	24728	-1	-	EntrezGene	-	-	-	-	-	-	XP_040510026.1	-	RefSeq	-	-	-	-	-	-	-	-	-	-
.	31:521682-521682	C	downstream_gene_variant	MODIFIER	LOC112531052	112531052	Transcript	XM_040654093.1	protein_coding	-	-	-	-	-	-	-	-	-	-	T	T/C	24728	-1	-	EntrezGene	-	-	-	-	-	-	XP_040510027.1	-	RefSeq	-	-	-	-	-	-	-	-	-	-
.	31:521682-521682	C	downstream_gene_variant	MODIFIER	LOC112531052	112531052	Transcript	XM_040654094.1	protein_coding	-	-	-	-	-	-	-	-	-	-	T	T/C	24728	-1	-	EntrezGene	-	-	-	-	-	-	XP_040510028.1	-	RefSeq	-	-	-	-	-	-	-	-	-	-
.	31:521682-521682	C	downstream_gene_variant	MODIFIER	LOC112531052	112531052	Transcript	XM_040654095.1	protein_coding	-	-	-	-	-	-	-	-	-	-	T	T/C	24728	-1	-	EntrezGene	-	-	-	-	-	-	XP_040510029.1	-	RefSeq	-	-	-	-	-	-	-	-	-	-
.	31:521682-521682	C	downstream_gene_variant	MODIFIER	LOC112531052	112531052	Transcript	XM_040654097.1	protein_coding	-	-	-	-	-	-	-	-	-	-	T	T/C	24728	-1	-	EntrezGene	-	-	-	-	-	-	XP_040510031.1	-	RefSeq	-	-	-	-	-	-	-	-	-	-
.	31:521682-521682	C	downstream_gene_variant	MODIFIER	LOC112531052	112531052	Transcript	XM_040654098.1	protein_coding	-	-	-	-	-	-	-	-	-	-	T	T/C	24728	-1	-	EntrezGene	-	-	-	-	-	-	XP_040510032.1	-	RefSeq	-	-	-	-	-	-	-	-	-	-
.	31:521682-521682	C	downstream_gene_variant	MODIFIER	LOC112531052	112531052	Transcript	XM_040654099.1	protein_coding	-	-	-	-	-	-	-	-	-	-	T	T/C	24728	-1	-	EntrezGene	-	-	-	-	-	-	XP_040510033.1	-	RefSeq	-	-	-	-	-	-	-	-	-	-
.	31:521682-521682	C	downstream_gene_variant	MODIFIER	LOC112531052	112531052	Transcript	XM_040654100.1	protein_coding	-	-	-	-	-	-	-	-	-	-	T	T/C	24728	-1	-	EntrezGene	-	-	-	-	-	-	XP_040510034.1	-	RefSeq	-	-	-	-	-	-	-	-	-	-
.	31:521682-521682	C	downstream_gene_variant	MODIFIER	LOC107049375	107049375	Transcript	XM_040654101.1	protein_coding	-	-	-	-	-	-	-	-	-	-	T	T/C	45841	1	-	EntrezGene	-	-	-	-	-	-	XP_040510035.1	-	RefSeq	-	-	-	-	-	-	-	-	-	-
.	31:521682-521682	C	downstream_gene_variant	MODIFIER	LOC107049375	107049375	Transcript	XM_040654102.1	protein_coding	-	-	-	-	-	-	-	-	-	-	T	T/C	45841	1	-	EntrezGene	-	-	-	-	-	-	XP_040510036.1	-	RefSeq	-	-	-	-	-	-	-	-	-	-
.	31:521682-521682	C	downstream_gene_variant	MODIFIER	LOC107049375	107049375	Transcript	XM_040654103.1	protein_coding	-	-	-	-	-	-	-	-	-	-	T	T/C	45841	1	-	EntrezGene	-	-	-	-	-	-	XP_040510037.1	-	RefSeq	-	-	-	-	-	-	-	-	-	-
.	31:521682-521682	C	downstream_gene_variant	MODIFIER	LOC107049375	107049375	Transcript	XM_040654104.1	protein_coding	-	-	-	-	-	-	-	-	-	-	T	T/C	45841	1	-	EntrezGene	-	-	-	-	-	-	XP_040510038.1	-	RefSeq	-	-	-	-	-	-	-	-	-	-
.	31:521682-521682	C	downstream_gene_variant	MODIFIER	LOC107049375	107049375	Transcript	XM_040654105.1	protein_coding	-	-	-	-	-	-	-	-	-	-	T	T/C	45841	1	-	EntrezGene	-	-	-	-	-	-	XP_040510039.1	-	RefSeq	-	-	-	-	-	-	-	-	-	-
.	31:521682-521682	C	downstream_gene_variant	MODIFIER	LOC107049375	107049375	Transcript	XM_040654106.1	protein_coding	-	-	-	-	-	-	-	-	-	-	T	T/C	45841	1	-	EntrezGene	-	-	-	-	-	-	XP_040510040.1	-	RefSeq	-	-	-	-	-	-	-	-	-	-
.	31:521682-521682	C	downstream_gene_variant	MODIFIER	LOC107049375	107049375	Transcript	XM_040654107.1	protein_coding	-	-	-	-	-	-	-	-	-	-	T	T/C	45841	1	-	EntrezGene	-	-	-	-	-	-	XP_040510041.1	-	RefSeq	-	-	-	-	-	-	-	-	-	-
.	31:521682-521682	C	downstream_gene_variant	MODIFIER	LOC107049375	107049375	Transcript	XM_040654108.1	protein_coding	-	-	-	-	-	-	-	-	-	-	T	T/C	45841	1	-	EntrezGene	-	-	-	-	-	-	XP_040510042.1	-	RefSeq	-	-	-	-	-	-	-	-	-	-
.	31:521682-521682	C	downstream_gene_variant	MODIFIER	LOC107049375	107049375	Transcript	XM_040654109.1	protein_coding	-	-	-	-	-	-	-	-	-	-	T	T/C	45841	1	-	EntrezGene	-	-	-	-	-	-	XP_040510043.1	-	RefSeq	-	-	-	-	-	-	-	-	-	-
.	31:521682-521682	C	downstream_gene_variant	MODIFIER	LOC107049375	107049375	Transcript	XM_040654110.1	protein_coding	-	-	-	-	-	-	-	-	-	-	T	T/C	45841	1	-	EntrezGene	-	-	-	-	-	-	XP_040510044.1	-	RefSeq	-	-	-	-	-	-	-	-	-	-
.	31:521682-521682	C	downstream_gene_variant	MODIFIER	LOC107049375	107049375	Transcript	XM_040654111.1	protein_coding	-	-	-	-	-	-	-	-	-	-	T	T/C	45841	1	-	EntrezGene	-	-	-	-	-	-	XP_040510045.1	-	RefSeq	-	-	-	-	-	-	-	-	-	-
.	31:521682-521682	C	downstream_gene_variant	MODIFIER	LOC107049375	107049375	Transcript	XM_040654112.1	protein_coding	-	-	-	-	-	-	-	-	-	-	T	T/C	45841	1	-	EntrezGene	-	-	-	-	-	-	XP_040510046.1	-	RefSeq	-	-	-	-	-	-	-	-	-	-
.	31:521682-521682	C	downstream_gene_variant	MODIFIER	LOC107049375	107049375	Transcript	XM_040654113.1	protein_coding	-	-	-	-	-	-	-	-	-	-	T	T/C	45841	1	-	EntrezGene	-	-	-	-	-	-	XP_040510047.1	-	RefSeq	-	-	-	-	-	-	-	-	-	-
.	31:521682-521682	C	downstream_gene_variant	MODIFIER	LOC107049375	107049375	Transcript	XM_040654114.1	protein_coding	-	-	-	-	-	-	-	-	-	-	T	T/C	45841	1	-	EntrezGene	-	-	-	-	-	-	XP_040510048.1	-	RefSeq	-	-	-	-	-	-	-	-	-	-
.	31:521682-521682	C	downstream_gene_variant	MODIFIER	LOC107049375	107049375	Transcript	XM_040654115.1	protein_coding	-	-	-	-	-	-	-	-	-	-	T	T/C	45841	1	-	EntrezGene	-	-	-	-	-	-	XP_040510049.1	-	RefSeq	-	-	-	-	-	-	-	-	-	-
.	31:521682-521682	C	downstream_gene_variant	MODIFIER	LOC107049375	107049375	Transcript	XM_040654116.1	protein_coding	-	-	-	-	-	-	-	-	-	-	T	T/C	45841	1	-	EntrezGene	-	-	-	-	-	-	XP_040510050.1	-	RefSeq	-	-	-	-	-	-	-	-	-	-
.	31:521682-521682	C	downstream_gene_variant	MODIFIER	LOC107049375	107049375	Transcript	XM_040654117.1	protein_coding	-	-	-	-	-	-	-	-	-	-	T	T/C	45841	1	-	EntrezGene	-	-	-	-	-	-	XP_040510051.1	-	RefSeq	-	-	-	-	-	-	-	-	-	-
.	31:521682-521682	C	downstream_gene_variant	MODIFIER	LOC107049375	107049375	Transcript	XM_040654118.1	protein_coding	-	-	-	-	-	-	-	-	-	-	T	T/C	45841	1	-	EntrezGene	-	-	-	-	-	-	XP_040510052.1	-	RefSeq	-	-	-	-	-	-	-	-	-	-
.	31:521682-521682	C	downstream_gene_variant	MODIFIER	LOC107049375	107049375	Transcript	XM_040654119.1	protein_coding	-	-	-	-	-	-	-	-	-	-	T	T/C	45841	1	-	EntrezGene	-	-	-	-	-	-	XP_040510053.1	-	RefSeq	-	-	-	-	-	-	-	-	-	-
.	31:521682-521682	C	downstream_gene_variant	MODIFIER	LOC107049375	107049375	Transcript	XM_040654120.1	protein_coding	-	-	-	-	-	-	-	-	-	-	T	T/C	45841	1	-	EntrezGene	-	-	-	-	-	-	XP_040510054.1	-	RefSeq	-	-	-	-	-	-	-	-	-	-
.	31:521682-521682	C	downstream_gene_variant	MODIFIER	LOC107049375	107049375	Transcript	XM_040654121.1	protein_coding	-	-	-	-	-	-	-	-	-	-	T	T/C	45841	1	-	EntrezGene	-	-	-	-	-	-	XP_040510055.1	-	RefSeq	-	-	-	-	-	-	-	-	-	-
.	31:521682-521682	C	downstream_gene_variant	MODIFIER	LOC107049375	107049375	Transcript	XM_040654122.1	protein_coding	-	-	-	-	-	-	-	-	-	-	T	T/C	45841	1	-	EntrezGene	-	-	-	-	-	-	XP_040510056.1	-	RefSeq	-	-	-	-	-	-	-	-	-	-
.	31:521682-521682	C	downstream_gene_variant	MODIFIER	LOC107049375	107049375	Transcript	XM_040654123.1	protein_coding	-	-	-	-	-	-	-	-	-	-	T	T/C	45841	1	-	EntrezGene	-	-	-	-	-	-	XP_040510057.1	-	RefSeq	-	-	-	-	-	-	-	-	-	-
.	31:521682-521682	C	downstream_gene_variant	MODIFIER	LOC107049375	107049375	Transcript	XM_040654124.1	protein_coding	-	-	-	-	-	-	-	-	-	-	T	T/C	45841	1	-	EntrezGene	-	-	-	-	-	-	XP_040510058.1	-	RefSeq	-	-	-	-	-	-	-	-	-	-
.	31:521682-521682	C	downstream_gene_variant	MODIFIER	LOC107049375	107049375	Transcript	XM_040654125.1	protein_coding	-	-	-	-	-	-	-	-	-	-	T	T/C	45841	1	-	EntrezGene	-	-	-	-	-	-	XP_040510059.1	-	RefSeq	-	-	-	-	-	-	-	-	-	-
.	31:521682-521682	C	downstream_gene_variant	MODIFIER	LOC107049375	107049375	Transcript	XM_040654126.1	protein_coding	-	-	-	-	-	-	-	-	-	-	T	T/C	45841	1	-	EntrezGene	-	-	-	-	-	-	XP_040510060.1	-	RefSeq	-	-	-	-	-	-	-	-	-	-
.	31:521682-521682	C	downstream_gene_variant	MODIFIER	LOC107049375	107049375	Transcript	XM_040654127.1	protein_coding	-	-	-	-	-	-	-	-	-	-	T	T/C	45841	1	-	EntrezGene	-	-	-	-	-	-	XP_040510061.1	-	RefSeq	-	-	-	-	-	-	-	-	-	-
.	31:521682-521682	C	downstream_gene_variant	MODIFIER	LOC107049375	107049375	Transcript	XM_040654128.1	protein_coding	-	-	-	-	-	-	-	-	-	-	T	T/C	45841	1	-	EntrezGene	-	-	-	-	-	-	XP_040510062.1	-	RefSeq	-	-	-	-	-	-	-	-	-	-
.	31:521682-521682	C	downstream_gene_variant	MODIFIER	LOC107049375	107049375	Transcript	XM_040654129.1	protein_coding	-	-	-	-	-	-	-	-	-	-	T	T/C	45841	1	-	EntrezGene	-	-	-	-	-	-	XP_040510063.1	-	RefSeq	-	-	-	-	-	-	-	-	-	-
.	31:521682-521682	C	downstream_gene_variant	MODIFIER	LOC107049375	107049375	Transcript	XM_040654130.1	protein_coding	-	-	-	-	-	-	-	-	-	-	T	T/C	45841	1	-	EntrezGene	-	-	-	-	-	-	XP_040510064.1	-	RefSeq	-	-	-	-	-	-	-	-	-	-
.	31:521682-521682	C	downstream_gene_variant	MODIFIER	LOC107049375	107049375	Transcript	XM_040654131.1	protein_coding	-	-	-	-	-	-	-	-	-	-	T	T/C	45841	1	-	EntrezGene	-	-	-	-	-	-	XP_040510065.1	-	RefSeq	-	-	-	-	-	-	-	-	-	-
.	31:521682-521682	C	downstream_gene_variant	MODIFIER	LOC107049375	107049375	Transcript	XM_040654132.1	protein_coding	-	-	-	-	-	-	-	-	-	-	T	T/C	45841	1	-	EntrezGene	-	-	-	-	-	-	XP_040510066.1	-	RefSeq	-	-	-	-	-	-	-	-	-	-
.	31:521682-521682	C	downstream_gene_variant	MODIFIER	LOC107049375	107049375	Transcript	XM_040654133.1	protein_coding	-	-	-	-	-	-	-	-	-	-	T	T/C	45841	1	-	EntrezGene	-	-	-	-	-	-	XP_040510067.1	-	RefSeq	-	-	-	-	-	-	-	-	-	-
.	31:521682-521682	C	downstream_gene_variant	MODIFIER	LOC107049375	107049375	Transcript	XM_040654134.1	protein_coding	-	-	-	-	-	-	-	-	-	-	T	T/C	45841	1	-	EntrezGene	-	-	-	-	-	-	XP_040510068.1	-	RefSeq	-	-	-	-	-	-	-	-	-	-
.	31:521682-521682	C	downstream_gene_variant	MODIFIER	LOC107049375	107049375	Transcript	XM_040654135.1	protein_coding	-	-	-	-	-	-	-	-	-	-	T	T/C	45841	1	-	EntrezGene	-	-	-	-	-	-	XP_040510069.1	-	RefSeq	-	-	-	-	-	-	-	-	-	-
.	31:521682-521682	C	downstream_gene_variant	MODIFIER	LOC107049375	107049375	Transcript	XM_040654136.1	protein_coding	-	-	-	-	-	-	-	-	-	-	T	T/C	45841	1	-	EntrezGene	-	-	-	-	-	-	XP_040510070.1	-	RefSeq	-	-	-	-	-	-	-	-	-	-
.	31:521682-521682	C	downstream_gene_variant	MODIFIER	LOC107049375	107049375	Transcript	XM_040654137.1	protein_coding	-	-	-	-	-	-	-	-	-	-	T	T/C	45841	1	-	EntrezGene	-	-	-	-	-	-	XP_040510071.1	-	RefSeq	-	-	-	-	-	-	-	-	-	-
.	31:521682-521682	C	downstream_gene_variant	MODIFIER	LOC107049375	107049375	Transcript	XM_040654138.1	protein_coding	-	-	-	-	-	-	-	-	-	-	T	T/C	45841	1	-	EntrezGene	-	-	-	-	-	-	XP_040510072.1	-	RefSeq	-	-	-	-	-	-	-	-	-	-
.	31:521682-521682	C	downstream_gene_variant	MODIFIER	LOC107049375	107049375	Transcript	XM_040654139.1	protein_coding	-	-	-	-	-	-	-	-	-	-	T	T/C	45841	1	-	EntrezGene	-	-	-	-	-	-	XP_040510073.1	-	RefSeq	-	-	-	-	-	-	-	-	-	-
.	31:521682-521682	C	downstream_gene_variant	MODIFIER	LOC107049375	107049375	Transcript	XM_040654140.1	protein_coding	-	-	-	-	-	-	-	-	-	-	T	T/C	45841	1	-	EntrezGene	-	-	-	-	-	-	XP_040510074.1	-	RefSeq	-	-	-	-	-	-	-	-	-	-
.	31:521682-521682	C	downstream_gene_variant	MODIFIER	LOC107049375	107049375	Transcript	XM_040654141.1	protein_coding	-	-	-	-	-	-	-	-	-	-	T	T/C	45841	1	-	EntrezGene	-	-	-	-	-	-	XP_040510075.1	-	RefSeq	-	-	-	-	-	-	-	-	-	-
.	31:521682-521682	C	downstream_gene_variant	MODIFIER	LOC107049375	107049375	Transcript	XM_040654142.1	protein_coding	-	-	-	-	-	-	-	-	-	-	T	T/C	45841	1	-	EntrezGene	-	-	-	-	-	-	XP_040510076.1	-	RefSeq	-	-	-	-	-	-	-	-	-	-
.	31:521682-521682	C	downstream_gene_variant	MODIFIER	LOC107049375	107049375	Transcript	XM_040654143.1	protein_coding	-	-	-	-	-	-	-	-	-	-	T	T/C	45841	1	-	EntrezGene	-	-	-	-	-	-	XP_040510077.1	-	RefSeq	-	-	-	-	-	-	-	-	-	-
.	31:521682-521682	C	downstream_gene_variant	MODIFIER	LOC107049375	107049375	Transcript	XM_040654144.1	protein_coding	-	-	-	-	-	-	-	-	-	-	T	T/C	45841	1	-	EntrezGene	-	-	-	-	-	-	XP_040510078.1	-	RefSeq	-	-	-	-	-	-	-	-	-	-
.	31:521682-521682	C	downstream_gene_variant	MODIFIER	LOC107049375	107049375	Transcript	XM_040654145.1	protein_coding	-	-	-	-	-	-	-	-	-	-	T	T/C	50791	1	-	EntrezGene	-	-	-	-	-	-	XP_040510079.1	-	RefSeq	-	-	-	-	-	-	-	-	-	-
.	31:521682-521682	C	downstream_gene_variant	MODIFIER	LOC107049375	107049375	Transcript	XM_040654146.1	protein_coding	-	-	-	-	-	-	-	-	-	-	T	T/C	45841	1	-	EntrezGene	-	-	-	-	-	-	XP_040510080.1	-	RefSeq	-	-	-	-	-	-	-	-	-	-
.	31:521682-521682	C	downstream_gene_variant	MODIFIER	LOC107049375	107049375	Transcript	XM_040654147.1	protein_coding	-	-	-	-	-	-	-	-	-	-	T	T/C	45841	1	-	EntrezGene	-	-	-	-	-	-	XP_040510081.1	-	RefSeq	-	-	-	-	-	-	-	-	-	-
.	31:521682-521682	C	downstream_gene_variant	MODIFIER	LOC107049375	107049375	Transcript	XM_040654148.1	protein_coding	-	-	-	-	-	-	-	-	-	-	T	T/C	45841	1	-	EntrezGene	-	-	-	-	-	-	XP_040510082.1	-	RefSeq	-	-	-	-	-	-	-	-	-	-
.	31:521682-521682	C	downstream_gene_variant	MODIFIER	LOC107049375	107049375	Transcript	XM_040654149.1	protein_coding	-	-	-	-	-	-	-	-	-	-	T	T/C	45841	1	-	EntrezGene	-	-	-	-	-	-	XP_040510083.1	-	RefSeq	-	-	-	-	-	-	-	-	-	-
.	31:521682-521682	C	downstream_gene_variant	MODIFIER	LOC107049375	107049375	Transcript	XM_040654150.1	protein_coding	-	-	-	-	-	-	-	-	-	-	T	T/C	45841	1	-	EntrezGene	-	-	-	-	-	-	XP_040510084.1	-	RefSeq	-	-	-	-	-	-	-	-	-	-
.	31:521682-521682	C	downstream_gene_variant	MODIFIER	LOC121107837	121107837	Transcript	XM_040654171.1	protein_coding	-	-	-	-	-	-	-	-	-	-	T	T/C	147489	1	-	EntrezGene	-	-	-	-	-	-	XP_040510105.1	-	RefSeq	-	-	-	-	-	-	-	-	-	-
.	31:521682-521682	C	downstream_gene_variant	MODIFIER	LOC121107837	121107837	Transcript	XM_040654172.1	protein_coding	-	-	-	-	-	-	-	-	-	-	T	T/C	147489	1	-	EntrezGene	-	-	-	-	-	-	XP_040510106.1	-	RefSeq	-	-	-	-	-	-	-	-	-	-
.	31:521682-521682	C	downstream_gene_variant	MODIFIER	LOC121107837	121107837	Transcript	XM_040654173.1	protein_coding	-	-	-	-	-	-	-	-	-	-	T	T/C	147489	1	-	EntrezGene	-	-	-	-	-	-	XP_040510107.1	-	RefSeq	-	-	-	-	-	-	-	-	-	-
.	31:521682-521682	C	downstream_gene_variant	MODIFIER	LOC121107837	121107837	Transcript	XM_040654174.1	protein_coding	-	-	-	-	-	-	-	-	-	-	T	T/C	147489	1	-	EntrezGene	-	-	-	-	-	-	XP_040510108.1	-	RefSeq	-	-	-	-	-	-	-	-	-	-
.	31:521682-521682	C	downstream_gene_variant	MODIFIER	LOC121107837	121107837	Transcript	XM_040654175.1	protein_coding	-	-	-	-	-	-	-	-	-	-	T	T/C	147489	1	-	EntrezGene	-	-	-	-	-	-	XP_040510109.1	-	RefSeq	-	-	-	-	-	-	-	-	-	-
.	31:521682-521682	C	downstream_gene_variant	MODIFIER	LOC121107837	121107837	Transcript	XM_040654176.1	protein_coding	-	-	-	-	-	-	-	-	-	-	T	T/C	147489	1	-	EntrezGene	-	-	-	-	-	-	XP_040510110.1	-	RefSeq	-	-	-	-	-	-	-	-	-	-
.	31:521682-521682	C	downstream_gene_variant	MODIFIER	LOC121107837	121107837	Transcript	XM_040654177.1	protein_coding	-	-	-	-	-	-	-	-	-	-	T	T/C	147489	1	-	EntrezGene	-	-	-	-	-	-	XP_040510111.1	-	RefSeq	-	-	-	-	-	-	-	-	-	-
.	31:521682-521682	C	downstream_gene_variant	MODIFIER	LOC121107837	121107837	Transcript	XM_040654178.1	protein_coding	-	-	-	-	-	-	-	-	-	-	T	T/C	147489	1	-	EntrezGene	-	-	-	-	-	-	XP_040510112.1	-	RefSeq	-	-	-	-	-	-	-	-	-	-
.	31:521682-521682	C	downstream_gene_variant	MODIFIER	LOC121107837	121107837	Transcript	XM_040654179.1	protein_coding	-	-	-	-	-	-	-	-	-	-	T	T/C	147489	1	-	EntrezGene	-	-	-	-	-	-	XP_040510113.1	-	RefSeq	-	-	-	-	-	-	-	-	-	-
.	31:521682-521682	C	downstream_gene_variant	MODIFIER	LOC121107837	121107837	Transcript	XM_040654180.1	protein_coding	-	-	-	-	-	-	-	-	-	-	T	T/C	147489	1	-	EntrezGene	-	-	-	-	-	-	XP_040510114.1	-	RefSeq	-	-	-	-	-	-	-	-	-	-
.	31:521682-521682	C	downstream_gene_variant	MODIFIER	LOC121107837	121107837	Transcript	XM_040654181.1	protein_coding	-	-	-	-	-	-	-	-	-	-	T	T/C	147489	1	-	EntrezGene	-	-	-	-	-	-	XP_040510115.1	-	RefSeq	-	-	-	-	-	-	-	-	-	-
.	31:521682-521682	C	downstream_gene_variant	MODIFIER	LOC121107837	121107837	Transcript	XM_040654182.1	protein_coding	-	-	-	-	-	-	-	-	-	-	T	T/C	147489	1	-	EntrezGene	-	-	-	-	-	-	XP_040510116.1	-	RefSeq	-	-	-	-	-	-	-	-	-	-
.	31:521682-521682	C	downstream_gene_variant	MODIFIER	LOC121107837	121107837	Transcript	XM_040654183.1	protein_coding	-	-	-	-	-	-	-	-	-	-	T	T/C	147489	1	-	EntrezGene	-	-	-	-	-	-	XP_040510117.1	-	RefSeq	-	-	-	-	-	-	-	-	-	-
.	31:521682-521682	C	downstream_gene_variant	MODIFIER	LOC121107837	121107837	Transcript	XM_040654184.1	protein_coding	-	-	-	-	-	-	-	-	-	-	T	T/C	147489	1	-	EntrezGene	-	-	-	-	-	-	XP_040510118.1	-	RefSeq	-	-	-	-	-	-	-	-	-	-
.	31:521682-521682	C	downstream_gene_variant	MODIFIER	LOC121107837	121107837	Transcript	XM_040654185.1	protein_coding	-	-	-	-	-	-	-	-	-	-	T	T/C	147489	1	-	EntrezGene	-	-	-	-	-	-	XP_040510119.1	-	RefSeq	-	-	-	-	-	-	-	-	-	-
.	31:521682-521682	C	downstream_gene_variant	MODIFIER	LOC121107837	121107837	Transcript	XM_040654186.1	protein_coding	-	-	-	-	-	-	-	-	-	-	T	T/C	147489	1	-	EntrezGene	-	-	-	-	-	-	XP_040510120.1	-	RefSeq	-	-	-	-	-	-	-	-	-	-
.	31:521682-521682	C	downstream_gene_variant	MODIFIER	LOC121107837	121107837	Transcript	XM_040654187.1	protein_coding	-	-	-	-	-	-	-	-	-	-	T	T/C	147489	1	-	EntrezGene	-	-	-	-	-	-	XP_040510121.1	-	RefSeq	-	-	-	-	-	-	-	-	-	-
.	31:521682-521682	C	downstream_gene_variant	MODIFIER	LOC121107837	121107837	Transcript	XM_040654188.1	protein_coding	-	-	-	-	-	-	-	-	-	-	T	T/C	147489	1	-	EntrezGene	-	-	-	-	-	-	XP_040510122.1	-	RefSeq	-	-	-	-	-	-	-	-	-	-
.	31:521682-521682	C	downstream_gene_variant	MODIFIER	LOC121107837	121107837	Transcript	XM_040654189.1	protein_coding	-	-	-	-	-	-	-	-	-	-	T	T/C	147489	1	-	EntrezGene	-	-	-	-	-	-	XP_040510123.1	-	RefSeq	-	-	-	-	-	-	-	-	-	-
.	31:521682-521682	C	downstream_gene_variant	MODIFIER	LOC121107837	121107837	Transcript	XM_040654190.1	protein_coding	-	-	-	-	-	-	-	-	-	-	T	T/C	147489	1	-	EntrezGene	-	-	-	-	-	-	XP_040510124.1	-	RefSeq	-	-	-	-	-	-	-	-	-	-
.	31:521682-521682	C	downstream_gene_variant	MODIFIER	LOC121107837	121107837	Transcript	XM_040654191.1	protein_coding	-	-	-	-	-	-	-	-	-	-	T	T/C	147489	1	-	EntrezGene	-	-	-	-	-	-	XP_040510125.1	-	RefSeq	-	-	-	-	-	-	-	-	-	-
.	31:521682-521682	C	downstream_gene_variant	MODIFIER	LOC121107837	121107837	Transcript	XM_040654192.1	protein_coding	-	-	-	-	-	-	-	-	-	-	T	T/C	147489	1	-	EntrezGene	-	-	-	-	-	-	XP_040510126.1	-	RefSeq	-	-	-	-	-	-	-	-	-	-
.	31:521682-521682	C	downstream_gene_variant	MODIFIER	LOC121107837	121107837	Transcript	XM_040654193.1	protein_coding	-	-	-	-	-	-	-	-	-	-	T	T/C	147489	1	-	EntrezGene	-	-	-	-	-	-	XP_040510127.1	-	RefSeq	-	-	-	-	-	-	-	-	-	-
.	31:521682-521682	C	downstream_gene_variant	MODIFIER	LOC121107837	121107837	Transcript	XM_040654194.1	protein_coding	-	-	-	-	-	-	-	-	-	-	T	T/C	147489	1	-	EntrezGene	-	-	-	-	-	-	XP_040510128.1	-	RefSeq	-	-	-	-	-	-	-	-	-	-
.	31:521682-521682	C	downstream_gene_variant	MODIFIER	LOC121107837	121107837	Transcript	XM_040654195.1	protein_coding	-	-	-	-	-	-	-	-	-	-	T	T/C	147489	1	-	EntrezGene	-	-	-	-	-	-	XP_040510129.1	-	RefSeq	-	-	-	-	-	-	-	-	-	-
.	31:521682-521682	C	downstream_gene_variant	MODIFIER	LOC121107837	121107837	Transcript	XM_040654196.1	protein_coding	-	-	-	-	-	-	-	-	-	-	T	T/C	147489	1	-	EntrezGene	-	-	-	-	-	-	XP_040510130.1	-	RefSeq	-	-	-	-	-	-	-	-	-	-
.	31:521682-521682	C	downstream_gene_variant	MODIFIER	LOC121107837	121107837	Transcript	XM_040654197.1	protein_coding	-	-	-	-	-	-	-	-	-	-	T	T/C	147489	1	-	EntrezGene	-	-	-	-	-	-	XP_040510131.1	-	RefSeq	-	-	-	-	-	-	-	-	-	-
.	31:521682-521682	C	downstream_gene_variant	MODIFIER	LOC121107837	121107837	Transcript	XM_040654198.1	protein_coding	-	-	-	-	-	-	-	-	-	-	T	T/C	147489	1	-	EntrezGene	-	-	-	-	-	-	XP_040510132.1	-	RefSeq	-	-	-	-	-	-	-	-	-	-
.	31:521682-521682	C	downstream_gene_variant	MODIFIER	LOC121107837	121107837	Transcript	XM_040654199.1	protein_coding	-	-	-	-	-	-	-	-	-	-	T	T/C	147489	1	-	EntrezGene	-	-	-	-	-	-	XP_040510133.1	-	RefSeq	-	-	-	-	-	-	-	-	-	-
.	31:521682-521682	C	downstream_gene_variant	MODIFIER	LOC121107837	121107837	Transcript	XM_040654200.1	protein_coding	-	-	-	-	-	-	-	-	-	-	T	T/C	147489	1	-	EntrezGene	-	-	-	-	-	-	XP_040510134.1	-	RefSeq	-	-	-	-	-	-	-	-	-	-
.	31:521682-521682	C	downstream_gene_variant	MODIFIER	LOC121107837	121107837	Transcript	XM_040654201.1	protein_coding	-	-	-	-	-	-	-	-	-	-	T	T/C	147489	1	-	EntrezGene	-	-	-	-	-	-	XP_040510135.1	-	RefSeq	-	-	-	-	-	-	-	-	-	-
.	31:521682-521682	C	upstream_gene_variant	MODIFIER	LOC121107841	121107841	Transcript	XM_040654224.1	protein_coding	-	-	-	-	-	-	-	-	-	-	T	T/C	25946	-1	-	EntrezGene	-	-	-	-	-	-	XP_040510158.1	-	RefSeq	-	-	-	-	-	-	-	-	-	-
.	31:521682-521682	C	upstream_gene_variant	MODIFIER	LOC121107841	121107841	Transcript	XM_040654225.1	protein_coding	-	-	-	-	-	-	-	-	-	-	T	T/C	25946	-1	-	EntrezGene	-	-	-	-	-	-	XP_040510159.1	-	RefSeq	-	-	-	-	-	-	-	-	-	-
.	31:521682-521682	C	intron_variant	MODIFIER	LOC101751912	101751912	Transcript	XM_040654235.1	protein_coding	-	2025-03-12	-	-	-	-	-	-	-	-	T	T/C	-	-1	-	EntrezGene	-	-	-	-	-	-	XP_040510169.1	-	RefSeq	-	-	-	-	-	-	-	-	-	-
.	31:521682-521682	C	intron_variant	MODIFIER	LOC101751912	101751912	Transcript	XM_040654236.1	protein_coding	-	2025-04-12	-	-	-	-	-	-	-	-	T	T/C	-	-1	-	EntrezGene	-	-	-	-	-	-	XP_040510170.1	-	RefSeq	-	-	-	-	-	-	-	-	-	-
.	31:521682-521682	C	intron_variant	MODIFIER	LOC101751912	101751912	Transcript	XM_040654237.1	protein_coding	-	2025-04-12	-	-	-	-	-	-	-	-	T	T/C	-	-1	-	EntrezGene	-	-	-	-	-	-	XP_040510171.1	-	RefSeq	-	-	-	-	-	-	-	-	-	-
.	31:521682-521682	C	intron_variant	MODIFIER	LOC101751912	101751912	Transcript	XM_040654238.1	protein_coding	-	2025-03-13	-	-	-	-	-	-	-	-	T	T/C	-	-1	-	EntrezGene	-	-	-	-	-	-	XP_040510172.1	-	RefSeq	-	-	-	-	-	-	-	-	-	-
.	31:521682-521682	C	intron_variant	MODIFIER	LOC101751912	101751912	Transcript	XM_040654239.1	protein_coding	-	2025-03-11	-	-	-	-	-	-	-	-	T	T/C	-	-1	-	EntrezGene	-	-	-	-	-	-	XP_040510173.1	-	RefSeq	-	-	-	-	-	-	-	-	-	-
.	31:521682-521682	C	intron_variant	MODIFIER	LOC101751912	101751912	Transcript	XM_040654241.1	protein_coding	-	2025-04-11	-	-	-	-	-	-	-	-	T	T/C	-	-1	-	EntrezGene	-	-	-	-	-	-	XP_040510175.1	-	RefSeq	-	-	-	-	-	-	-	-	-	-
.	31:521682-521682	C	upstream_gene_variant	MODIFIER	LOC101748848	101748848	Transcript	XM_040654242.1	protein_coding	-	-	-	-	-	-	-	-	-	-	T	T/C	8260	1	-	EntrezGene	-	-	-	-	-	-	XP_040510176.1	-	RefSeq	-	-	-	-	-	-	-	-	-	-
.	31:521682-521682	C	upstream_gene_variant	MODIFIER	LOC121107847	121107847	Transcript	XM_040654256.1	protein_coding	-	-	-	-	-	-	-	-	-	-	T	T/C	161154	1	-	EntrezGene	-	-	-	-	-	-	XP_040510190.1	-	RefSeq	-	-	-	-	-	-	-	-	-	-
.	31:521682-521682	C	upstream_gene_variant	MODIFIER	LOC121107847	121107847	Transcript	XM_040654257.1	protein_coding	-	-	-	-	-	-	-	-	-	-	T	T/C	161154	1	-	EntrezGene	-	-	-	-	-	-	XP_040510191.1	-	RefSeq	-	-	-	-	-	-	-	-	-	-
.	31:521682-521682	C	upstream_gene_variant	MODIFIER	LOC121107847	121107847	Transcript	XM_040654258.1	protein_coding	-	-	-	-	-	-	-	-	-	-	T	T/C	160455	1	-	EntrezGene	-	-	-	-	-	-	XP_040510192.1	-	RefSeq	-	-	-	-	-	-	-	-	-	-
.	31:521682-521682	C	upstream_gene_variant	MODIFIER	LOC121107849	121107849	Transcript	XM_040654263.1	protein_coding	-	-	-	-	-	-	-	-	-	-	T	T/C	152994	1	-	EntrezGene	-	-	-	-	-	-	XP_040510197.1	-	RefSeq	-	-	-	-	-	-	-	-	-	-
.	31:521682-521682	C	upstream_gene_variant	MODIFIER	LOC121107849	121107849	Transcript	XM_040654264.1	protein_coding	-	-	-	-	-	-	-	-	-	-	T	T/C	152990	1	-	EntrezGene	-	-	-	-	-	-	XP_040510198.1	-	RefSeq	-	-	-	-	-	-	-	-	-	-
.	31:521682-521682	C	downstream_gene_variant	MODIFIER	BTN3A3	101751667	Transcript	XM_040654267.1	protein_coding	-	-	-	-	-	-	-	-	-	-	T	T/C	112797	1	-	EntrezGene	-	-	-	-	-	-	XP_040510201.1	-	RefSeq	-	-	-	-	-	-	-	-	-	-
.	31:521682-521682	C	downstream_gene_variant	MODIFIER	BTN3A3	101751667	Transcript	XM_040654268.1	protein_coding	-	-	-	-	-	-	-	-	-	-	T	T/C	112797	1	-	EntrezGene	-	-	-	-	-	-	XP_040510202.1	-	RefSeq	-	-	-	-	-	-	-	-	-	-
.	31:521682-521682	C	downstream_gene_variant	MODIFIER	BTN3A3	101751667	Transcript	XM_040654269.1	protein_coding	-	-	-	-	-	-	-	-	-	-	T	T/C	112797	1	-	EntrezGene	-	-	-	-	-	-	XP_040510203.1	-	RefSeq	-	-	-	-	-	-	-	-	-	-
.	31:521682-521682	C	downstream_gene_variant	MODIFIER	BTN3A3	101751667	Transcript	XM_040654270.1	protein_coding	-	-	-	-	-	-	-	-	-	-	T	T/C	112797	1	-	EntrezGene	-	-	-	-	-	-	XP_040510204.1	-	RefSeq	-	-	-	-	-	-	-	-	-	-
.	31:521682-521682	C	downstream_gene_variant	MODIFIER	BTN3A3	101751667	Transcript	XM_040654271.1	protein_coding	-	-	-	-	-	-	-	-	-	-	T	T/C	112797	1	-	EntrezGene	-	-	-	-	-	-	XP_040510205.1	-	RefSeq	-	-	-	-	-	-	-	-	-	-
.	31:521682-521682	C	downstream_gene_variant	MODIFIER	BTN3A3	101751667	Transcript	XM_040654272.1	protein_coding	-	-	-	-	-	-	-	-	-	-	T	T/C	112797	1	-	EntrezGene	-	-	-	-	-	-	XP_040510206.1	-	RefSeq	-	-	-	-	-	-	-	-	-	-
.	31:521682-521682	C	downstream_gene_variant	MODIFIER	BTN3A3	101751667	Transcript	XM_040654273.1	protein_coding	-	-	-	-	-	-	-	-	-	-	T	T/C	112797	1	-	EntrezGene	-	-	-	-	-	-	XP_040510207.1	-	RefSeq	-	-	-	-	-	-	-	-	-	-
.	31:521682-521682	C	downstream_gene_variant	MODIFIER	LOC101751153	101751153	Transcript	XM_040654306.1	protein_coding	-	-	-	-	-	-	-	-	-	-	T	T/C	56781	-1	-	EntrezGene	-	-	-	-	-	-	XP_040510240.1	-	RefSeq	-	-	-	-	-	-	-	-	-	-
.	31:521682-521682	C	downstream_gene_variant	MODIFIER	LOC101751153	101751153	Transcript	XM_040654307.1	protein_coding	-	-	-	-	-	-	-	-	-	-	T	T/C	56781	-1	-	EntrezGene	-	-	-	-	-	-	XP_040510241.1	-	RefSeq	-	-	-	-	-	-	-	-	-	-
.	31:521682-521682	C	downstream_gene_variant	MODIFIER	LOC101751153	101751153	Transcript	XM_040654308.1	protein_coding	-	-	-	-	-	-	-	-	-	-	T	T/C	56781	-1	-	EntrezGene	-	-	-	-	-	-	XP_040510242.1	-	RefSeq	-	-	-	-	-	-	-	-	-	-
.	31:521682-521682	C	downstream_gene_variant	MODIFIER	LOC101751153	101751153	Transcript	XM_040654309.1	protein_coding	-	-	-	-	-	-	-	-	-	-	T	T/C	56781	-1	-	EntrezGene	-	-	-	-	-	-	XP_040510243.1	-	RefSeq	-	-	-	-	-	-	-	-	-	-
.	31:521682-521682	C	downstream_gene_variant	MODIFIER	LOC101751153	101751153	Transcript	XM_040654310.1	protein_coding	-	-	-	-	-	-	-	-	-	-	T	T/C	56781	-1	-	EntrezGene	-	-	-	-	-	-	XP_040510244.1	-	RefSeq	-	-	-	-	-	-	-	-	-	-
.	31:521682-521682	C	downstream_gene_variant	MODIFIER	LOC101751153	101751153	Transcript	XM_040654311.1	protein_coding	-	-	-	-	-	-	-	-	-	-	T	T/C	56781	-1	-	EntrezGene	-	-	-	-	-	-	XP_040510245.1	-	RefSeq	-	-	-	-	-	-	-	-	-	-
.	31:521682-521682	C	downstream_gene_variant	MODIFIER	LOC101751153	101751153	Transcript	XM_040654312.1	protein_coding	-	-	-	-	-	-	-	-	-	-	T	T/C	68588	-1	-	EntrezGene	-	-	-	-	-	-	XP_040510246.1	-	RefSeq	-	-	-	-	-	-	-	-	-	-
.	31:521682-521682	C	downstream_gene_variant	MODIFIER	LOC101751153	101751153	Transcript	XM_040654313.1	protein_coding	-	-	-	-	-	-	-	-	-	-	T	T/C	56781	-1	-	EntrezGene	-	-	-	-	-	-	XP_040510247.1	-	RefSeq	-	-	-	-	-	-	-	-	-	-
.	31:521682-521682	C	downstream_gene_variant	MODIFIER	LOC101751153	101751153	Transcript	XM_040654314.1	protein_coding	-	-	-	-	-	-	-	-	-	-	T	T/C	68588	-1	-	EntrezGene	-	-	-	-	-	-	XP_040510248.1	-	RefSeq	-	-	-	-	-	-	-	-	-	-
.	31:521682-521682	C	downstream_gene_variant	MODIFIER	LOC101751153	101751153	Transcript	XM_040654315.1	protein_coding	-	-	-	-	-	-	-	-	-	-	T	T/C	68588	-1	-	EntrezGene	-	-	-	-	-	-	XP_040510249.1	-	RefSeq	-	-	-	-	-	-	-	-	-	-
.	31:521682-521682	C	downstream_gene_variant	MODIFIER	LOC101751153	101751153	Transcript	XM_040654316.1	protein_coding	-	-	-	-	-	-	-	-	-	-	T	T/C	68588	-1	-	EntrezGene	-	-	-	-	-	-	XP_040510250.1	-	RefSeq	-	-	-	-	-	-	-	-	-	-
.	31:521682-521682	C	downstream_gene_variant	MODIFIER	LOC101751153	101751153	Transcript	XM_040654317.1	protein_coding	-	-	-	-	-	-	-	-	-	-	T	T/C	68588	-1	-	EntrezGene	-	-	-	-	-	-	XP_040510251.1	-	RefSeq	-	-	-	-	-	-	-	-	-	-
.	31:521682-521682	C	downstream_gene_variant	MODIFIER	LOC101751153	101751153	Transcript	XM_040654318.1	protein_coding	-	-	-	-	-	-	-	-	-	-	T	T/C	56781	-1	-	EntrezGene	-	-	-	-	-	-	XP_040510252.1	-	RefSeq	-	-	-	-	-	-	-	-	-	-
.	31:521682-521682	C	downstream_gene_variant	MODIFIER	LOC101751153	101751153	Transcript	XM_040654319.1	protein_coding	-	-	-	-	-	-	-	-	-	-	T	T/C	56781	-1	-	EntrezGene	-	-	-	-	-	-	XP_040510253.1	-	RefSeq	-	-	-	-	-	-	-	-	-	-
.	31:521682-521682	C	downstream_gene_variant	MODIFIER	LOC101751153	101751153	Transcript	XM_040654320.1	protein_coding	-	-	-	-	-	-	-	-	-	-	T	T/C	68588	-1	-	EntrezGene	-	-	-	-	-	-	XP_040510254.1	-	RefSeq	-	-	-	-	-	-	-	-	-	-
.	31:521682-521682	C	downstream_gene_variant	MODIFIER	LOC101751153	101751153	Transcript	XM_040654321.1	protein_coding	-	-	-	-	-	-	-	-	-	-	T	T/C	56781	-1	-	EntrezGene	-	-	-	-	-	-	XP_040510255.1	-	RefSeq	-	-	-	-	-	-	-	-	-	-
.	31:521682-521682	C	downstream_gene_variant	MODIFIER	LOC101751153	101751153	Transcript	XM_040654322.1	protein_coding	-	-	-	-	-	-	-	-	-	-	T	T/C	68588	-1	-	EntrezGene	-	-	-	-	-	-	XP_040510256.1	-	RefSeq	-	-	-	-	-	-	-	-	-	-
.	31:521682-521682	C	downstream_gene_variant	MODIFIER	LOC121107855	121107855	Transcript	XM_040654331.1	protein_coding	-	-	-	-	-	-	-	-	-	-	T	T/C	111158	-1	-	EntrezGene	-	-	-	-	-	-	XP_040510265.1	-	RefSeq	-	-	-	-	-	-	-	-	-	-
.	31:521682-521682	C	downstream_gene_variant	MODIFIER	LOC121107855	121107855	Transcript	XM_040654332.1	protein_coding	-	-	-	-	-	-	-	-	-	-	T	T/C	111156	-1	-	EntrezGene	-	-	-	-	-	-	XP_040510266.1	-	RefSeq	-	-	-	-	-	-	-	-	-	-
.	31:521682-521682	C	downstream_gene_variant	MODIFIER	LOC121107855	121107855	Transcript	XM_040654334.1	protein_coding	-	-	-	-	-	-	-	-	-	-	T	T/C	111157	-1	-	EntrezGene	-	-	-	-	-	-	XP_040510268.1	-	RefSeq	-	-	-	-	-	-	-	-	-	-
.	31:521682-521682	C	downstream_gene_variant	MODIFIER	LOC121107855	121107855	Transcript	XM_040654335.1	protein_coding	-	-	-	-	-	-	-	-	-	-	T	T/C	111226	-1	-	EntrezGene	-	-	-	-	-	-	XP_040510269.1	-	RefSeq	-	-	-	-	-	-	-	-	-	-
.	31:521682-521682	C	downstream_gene_variant	MODIFIER	LOC121107855	121107855	Transcript	XM_040654336.1	protein_coding	-	-	-	-	-	-	-	-	-	-	T	T/C	111289	-1	-	EntrezGene	-	-	-	-	-	-	XP_040510270.1	-	RefSeq	-	-	-	-	-	-	-	-	-	-
.	31:521682-521682	C	downstream_gene_variant	MODIFIER	LOC107055478	107055478	Transcript	XM_040654349.1	protein_coding	-	-	-	-	-	-	-	-	-	-	T	T/C	71025	1	-	EntrezGene	-	-	-	-	-	-	XP_040510283.1	-	RefSeq	-	-	-	-	-	-	-	-	-	-
.	31:521682-521682	C	upstream_gene_variant	MODIFIER	LOC101750771	101750771	Transcript	XM_040654451.1	protein_coding	-	-	-	-	-	-	-	-	-	-	T	T/C	120631	1	-	EntrezGene	-	-	-	-	-	-	XP_040510385.1	-	RefSeq	-	-	-	-	-	-	-	-	-	-
.	31:521682-521682	C	upstream_gene_variant	MODIFIER	LOC101750771	101750771	Transcript	XM_040654452.1	protein_coding	-	-	-	-	-	-	-	-	-	-	T	T/C	120632	1	-	EntrezGene	-	-	-	-	-	-	XP_040510386.1	-	RefSeq	-	-	-	-	-	-	-	-	-	-
.	31:521682-521682	C	upstream_gene_variant	MODIFIER	LOC101750771	101750771	Transcript	XM_040654453.1	protein_coding	-	-	-	-	-	-	-	-	-	-	T	T/C	147319	1	-	EntrezGene	-	-	-	-	-	-	XP_040510387.1	-	RefSeq	-	-	-	-	-	-	-	-	-	-
.	31:521682-521682	C	upstream_gene_variant	MODIFIER	LOC101750771	101750771	Transcript	XM_040654454.1	protein_coding	-	-	-	-	-	-	-	-	-	-	T	T/C	134301	1	-	EntrezGene	-	-	-	-	-	-	XP_040510388.1	-	RefSeq	-	-	-	-	-	-	-	-	-	-
.	31:521682-521682	C	upstream_gene_variant	MODIFIER	LOC101750771	101750771	Transcript	XM_040654455.1	protein_coding	-	-	-	-	-	-	-	-	-	-	T	T/C	134297	1	-	EntrezGene	-	-	-	-	-	-	XP_040510389.1	-	RefSeq	-	-	-	-	-	-	-	-	-	-
.	31:521682-521682	C	upstream_gene_variant	MODIFIER	LOC101750771	101750771	Transcript	XM_040654456.1	protein_coding	-	-	-	-	-	-	-	-	-	-	T	T/C	134297	1	-	EntrezGene	-	-	-	-	-	-	XP_040510390.1	-	RefSeq	-	-	-	-	-	-	-	-	-	-
.	31:521682-521682	C	upstream_gene_variant	MODIFIER	LOC101750771	101750771	Transcript	XM_040654457.1	protein_coding	-	-	-	-	-	-	-	-	-	-	T	T/C	134297	1	-	EntrezGene	-	-	-	-	-	-	XP_040510391.1	-	RefSeq	-	-	-	-	-	-	-	-	-	-
.	31:521682-521682	C	downstream_gene_variant	MODIFIER	LOC107055449	107055449	Transcript	XM_040654463.1	protein_coding	-	-	-	-	-	-	-	-	-	-	T	T/C	97762	-1	-	EntrezGene	-	-	-	-	-	-	XP_040510397.1	-	RefSeq	-	-	-	-	-	-	-	-	-	-
.	31:521682-521682	C	downstream_gene_variant	MODIFIER	LOC107055449	107055449	Transcript	XM_040654464.1	protein_coding	-	-	-	-	-	-	-	-	-	-	T	T/C	97762	-1	-	EntrezGene	-	-	-	-	-	-	XP_040510398.1	-	RefSeq	-	-	-	-	-	-	-	-	-	-
.	31:521682-521682	C	downstream_gene_variant	MODIFIER	LOC121107875	121107875	Transcript	XM_040654480.1	protein_coding	-	-	-	-	-	-	-	-	-	-	T	T/C	132437	1	-	EntrezGene	-	-	-	-	-	-	XP_040510414.1	-	RefSeq	-	-	-	-	-	-	-	-	-	-
.	31:521682-521682	C	downstream_gene_variant	MODIFIER	LOC121107875	121107875	Transcript	XM_040654481.1	protein_coding	-	-	-	-	-	-	-	-	-	-	T	T/C	132437	1	-	EntrezGene	-	-	-	-	-	-	XP_040510415.1	-	RefSeq	-	-	-	-	-	-	-	-	-	-
.	31:521682-521682	C	upstream_gene_variant	MODIFIER	LOC121107880	121107880	Transcript	XM_040654492.1	protein_coding	-	-	-	-	-	-	-	-	-	-	T	T/C	198585	1	-	EntrezGene	-	-	-	-	-	-	XP_040510426.1	-	RefSeq	-	-	-	-	-	-	-	-	-	-
.	31:521682-521682	C	upstream_gene_variant	MODIFIER	LOC121107880	121107880	Transcript	XM_040654493.1	protein_coding	-	-	-	-	-	-	-	-	-	-	T	T/C	196677	1	-	EntrezGene	-	-	-	-	-	-	XP_040510427.1	-	RefSeq	-	-	-	-	-	-	-	-	-	-
.	31:521682-521682	C	upstream_gene_variant	MODIFIER	LOC121107880	121107880	Transcript	XM_040654494.1	protein_coding	-	-	-	-	-	-	-	-	-	-	T	T/C	198275	1	-	EntrezGene	-	-	-	-	-	-	XP_040510428.1	-	RefSeq	-	-	-	-	-	-	-	-	-	-
.	31:521682-521682	C	upstream_gene_variant	MODIFIER	LOC107049373	107049373	Transcript	XR_001461782.3	lncRNA	-	-	-	-	-	-	-	-	-	-	T	T/C	127952	-1	-	EntrezGene	-	-	-	-	-	-	-	-	RefSeq	-	-	-	-	-	-	-	-	-	-
.	31:521682-521682	C	upstream_gene_variant	MODIFIER	LOC107055463	107055463	Transcript	XR_003072771.2	lncRNA	-	-	-	-	-	-	-	-	-	-	T	T/C	123711	1	-	EntrezGene	-	-	-	-	-	-	-	-	RefSeq	-	-	-	-	-	-	-	-	-	-
.	31:521682-521682	C	downstream_gene_variant	MODIFIER	LOC112531052	112531052	Transcript	XR_005842231.1	misc_RNA	-	-	-	-	-	-	-	-	-	-	T	T/C	26874	-1	-	EntrezGene	-	-	-	-	-	-	-	-	RefSeq	-	-	-	-	-	-	-	-	-	-
.	31:521682-521682	C	downstream_gene_variant	MODIFIER	LOC101751153	101751153	Transcript	XR_005842256.1	misc_RNA	-	-	-	-	-	-	-	-	-	-	T	T/C	68588	-1	-	EntrezGene	-	-	-	-	-	-	-	-	RefSeq	-	-	-	-	-	-	-	-	-	-
.	31:521682-521682	C	downstream_gene_variant	MODIFIER	LOC121107855	121107855	Transcript	XR_005842257.1	misc_RNA	-	-	-	-	-	-	-	-	-	-	T	T/C	131736	-1	-	EntrezGene	-	-	-	-	-	-	-	-	RefSeq	-	-	-	-	-	-	-	-	-	-
.	31:521682-521682	C	upstream_gene_variant	MODIFIER	LOC121107880	121107880	Transcript	XR_005842273.1	misc_RNA	-	-	-	-	-	-	-	-	-	-	T	T/C	196671	1	-	EntrezGene	-	-	-	-	-	-	-	-	RefSeq	-	-	-	-	-	-	-	-	-	-
.	31:521682-521682	C	upstream_gene_variant	MODIFIER	LOC121107880	121107880	Transcript	XR_005842274.1	misc_RNA	-	-	-	-	-	-	-	-	-	-	T	T/C	196677	1	-	EntrezGene	-	-	-	-	-	-	-	-	RefSeq	-	-	-	-	-	-	-	-	-	-
.	31:521682-521682	C	upstream_gene_variant	MODIFIER	LOC121107880	121107880	Transcript	XR_005842275.1	misc_RNA	-	-	-	-	-	-	-	-	-	-	T	T/C	195375	1	-	EntrezGene	-	-	-	-	-	-	-	-	RefSeq	-	-	-	-	-	-	-	-	-	-
.	31:521682-521682	C	upstream_gene_variant	MODIFIER	LOC121107896	121107896	Transcript	XR_005842283.1	lncRNA	-	-	-	-	-	-	-	-	-	-	T	T/C	177247	1	-	EntrezGene	-	-	-	-	-	-	-	-	RefSeq	-	-	-	-	-	-	-	-	-	-
.	31:521682-521682	C	upstream_gene_variant	MODIFIER	LOC121107896	121107896	Transcript	XR_005842284.1	lncRNA	-	-	-	-	-	-	-	-	-	-	T	T/C	176891	1	-	EntrezGene	-	-	-	-	-	-	-	-	RefSeq	-	-	-	-	-	-	-	-	-	-
.	31:521682-521682	C	downstream_gene_variant	MODIFIER	LOC121107914	121107914	Transcript	XR_005842308.1	lncRNA	-	-	-	-	-	-	-	-	-	-	T	T/C	127428	-1	-	EntrezGene	-	-	-	-	-	-	-	-	RefSeq	-	-	-	-	-	-	-	-	-	-
.	31:521682-521682	C	downstream_gene_variant	MODIFIER	LOC121107914	121107914	Transcript	XR_005842309.1	lncRNA	-	-	-	-	-	-	-	-	-	-	T	T/C	127428	-1	-	EntrezGene	-	-	-	-	-	-	-	-	RefSeq	-	-	-	-	-	-	-	-	-	-
.	31:521682-521682	C	upstream_gene_variant	MODIFIER	LOC121107916	121107916	Transcript	XR_005842312.1	lncRNA	-	-	-	-	-	-	-	-	-	-	T	T/C	89781	-1	-	EntrezGene	-	-	-	-	-	-	-	-	RefSeq	-	-	-	-	-	-	-	-	-	-
.	31:521682-521682	C	downstream_gene_variant	MODIFIER	LOC107055458	107055458	Transcript	XR_005842315.1	lncRNA	-	-	-	-	-	-	-	-	-	-	T	T/C	125003	-1	-	EntrezGene	-	-	-	-	-	-	-	-	RefSeq	-	-	-	-	-	-	-	-	-	-
.	31:521682-521682	C	upstream_gene_variant	MODIFIER	LOC121107920	121107920	Transcript	XR_005842319.1	lncRNA	-	-	-	-	-	-	-	-	-	-	T	T/C	137325	1	-	EntrezGene	-	-	-	-	-	-	-	-	RefSeq	-	-	-	-	-	-	-	-	-	-
.	31:521682-521682	C	upstream_gene_variant	MODIFIER	LOC121107923	121107923	Transcript	XR_005842322.1	misc_RNA	-	-	-	-	-	-	-	-	-	-	T	T/C	106266	1	-	EntrezGene	-	-	-	-	-	-	-	-	RefSeq	-	-	-	-	-	-	-	-	-	-
.	4:71886853-71886853	C	upstream_gene_variant	MODIFIER	-	ENSGALG00010011706	Transcript	ENSGALT00010027999.1	lncRNA	-	-	-	-	-	-	-	-	-	-	G	G/C	148047	-1	-	-	-	-	-	-	-	-	-	-	Ensembl	-	-	-	-	-	-	-	-	-	-
.	4:71886853-71886853	C	downstream_gene_variant	MODIFIER	-	ENSGALG00010011711	Transcript	ENSGALT00010028008.1	lncRNA	-	-	-	-	-	-	-	-	-	-	G	G/C	158420	1	-	-	-	-	-	-	-	-	-	-	Ensembl	-	-	-	-	-	-	-	-	-	-
.	4:71886853-71886853	C	downstream_gene_variant	MODIFIER	-	ENSGALG00010011711	Transcript	ENSGALT00010028010.1	lncRNA	-	-	-	-	-	-	-	-	-	-	G	G/C	157446	1	-	-	-	-	-	-	-	-	-	-	Ensembl	-	-	-	-	-	-	-	-	-	-
.	4:71886853-71886853	C	downstream_gene_variant	MODIFIER	-	ENSGALG00010011711	Transcript	ENSGALT00010028013.1	lncRNA	-	-	-	-	-	-	-	-	-	-	G	G/C	157446	1	-	-	-	-	-	-	-	-	-	-	Ensembl	-	-	-	-	-	-	-	-	-	-
.	4:71886853-71886853	C	intron_variant,non_coding_transcript_variant	MODIFIER	-	ENSGALG00010011716	Transcript	ENSGALT00010028016.1	lncRNA	-	2025-01-02	-	-	-	-	-	-	-	-	G	G/C	-	1	-	-	-	-	-	-	-	-	-	-	Ensembl	-	-	-	-	-	-	-	-	-	-
.	4:71886853-71886853	C	upstream_gene_variant	MODIFIER	-	ENSGALG00010011717	Transcript	ENSGALT00010028019.1	lncRNA	-	-	-	-	-	-	-	-	-	-	G	G/C	90297	-1	-	-	-	-	-	-	-	-	-	-	Ensembl	-	-	-	-	-	-	-	-	-	-
.	4:71886853-71886853	C	upstream_gene_variant	MODIFIER	-	ENSGALG00010011717	Transcript	ENSGALT00010028020.1	lncRNA	-	-	-	-	-	-	-	-	-	-	G	G/C	85953	-1	-	-	-	-	-	-	-	-	-	-	Ensembl	-	-	-	-	-	-	-	-	-	-
.	4:71886853-71886853	C	downstream_gene_variant	MODIFIER	-	ENSGALG00010011718	Transcript	ENSGALT00010028025.1	lncRNA	-	-	-	-	-	-	-	-	-	-	G	G/C	80841	1	-	-	-	-	-	-	-	-	-	-	Ensembl	-	-	-	-	-	-	-	-	-	-
.	4:71886853-71886853	C	upstream_gene_variant	MODIFIER	-	ENSGALG00010011719	Transcript	ENSGALT00010028027.1	lncRNA	-	-	-	-	-	-	-	-	-	-	G	G/C	50672	-1	-	-	-	-	-	-	-	-	-	-	Ensembl	-	-	-	-	-	-	-	-	-	-
.	4:71886853-71886853	C	downstream_gene_variant	MODIFIER	-	ENSGALG00010011721	Transcript	ENSGALT00010028031.1	lncRNA	-	-	-	-	-	-	-	-	-	-	G	G/C	28316	-1	-	-	-	-	-	-	-	-	-	-	Ensembl	-	-	-	-	-	-	-	-	-	-
.	4:71886853-71886853	C	downstream_gene_variant	MODIFIER	-	ENSGALG00010011869	Transcript	ENSGALT00010028351.1	lncRNA	-	-	-	-	-	-	-	-	-	-	G	G/C	188700	1	-	-	-	-	-	-	-	-	-	-	Ensembl	-	-	-	-	-	-	-	-	-	-
.	4:71886853-71886853	C	downstream_gene_variant	MODIFIER	-	ENSGALG00010011869	Transcript	ENSGALT00010028352.1	lncRNA	-	-	-	-	-	-	-	-	-	-	G	G/C	188806	1	-	-	-	-	-	-	-	-	-	-	Ensembl	-	-	-	-	-	-	-	-	-	-
.	4:71886853-71886853	C	downstream_gene_variant	MODIFIER	-	ENSGALG00010011869	Transcript	ENSGALT00010028353.1	lncRNA	-	-	-	-	-	-	-	-	-	-	G	G/C	196227	1	-	-	-	-	-	-	-	-	-	-	Ensembl	-	-	-	-	-	-	-	-	-	-
.	4:71886853-71886853	C	downstream_gene_variant	MODIFIER	-	ENSGALG00010011877	Transcript	ENSGALT00010028365.1	lncRNA	-	-	-	-	-	-	-	-	-	-	G	G/C	27256	1	-	-	-	-	-	-	-	-	-	-	Ensembl	-	-	-	-	-	-	-	-	-	-
.	4:71886853-71886853	C	downstream_gene_variant	MODIFIER	-	ENSGALG00010011877	Transcript	ENSGALT00010028368.1	lncRNA	-	-	-	-	-	-	-	-	-	-	G	G/C	27256	1	-	-	-	-	-	-	-	-	-	-	Ensembl	-	-	-	-	-	-	-	-	-	-
.	4:71886853-71886853	C	downstream_gene_variant	MODIFIER	-	ENSGALG00010011877	Transcript	ENSGALT00010028371.1	lncRNA	-	-	-	-	-	-	-	-	-	-	G	G/C	27256	1	-	-	-	-	-	-	-	-	-	-	Ensembl	-	-	-	-	-	-	-	-	-	-
.	4:71886853-71886853	C	downstream_gene_variant	MODIFIER	-	ENSGALG00010011877	Transcript	ENSGALT00010028372.1	lncRNA	-	-	-	-	-	-	-	-	-	-	G	G/C	60725	1	-	-	-	-	-	-	-	-	-	-	Ensembl	-	-	-	-	-	-	-	-	-	-
.	4:71886853-71886853	C	downstream_gene_variant	MODIFIER	-	ENSGALG00010011877	Transcript	ENSGALT00010028375.1	lncRNA	-	-	-	-	-	-	-	-	-	-	G	G/C	44602	1	-	-	-	-	-	-	-	-	-	-	Ensembl	-	-	-	-	-	-	-	-	-	-
.	4:71886853-71886853	C	upstream_gene_variant	MODIFIER	-	ENSGALG00010011884	Transcript	ENSGALT00010028400.1	lncRNA	-	-	-	-	-	-	-	-	-	-	G	G/C	49728	1	-	-	-	-	-	-	-	-	-	-	Ensembl	-	-	-	-	-	-	-	-	-	-
.	4:71886853-71886853	C	upstream_gene_variant	MODIFIER	-	ENSGALG00010011884	Transcript	ENSGALT00010028401.1	lncRNA	-	-	-	-	-	-	-	-	-	-	G	G/C	49728	1	-	-	-	-	-	-	-	-	-	-	Ensembl	-	-	-	-	-	-	-	-	-	-
.	4:71886853-71886853	C	upstream_gene_variant	MODIFIER	-	ENSGALG00010011884	Transcript	ENSGALT00010028403.1	lncRNA	-	-	-	-	-	-	-	-	-	-	G	G/C	186214	1	-	-	-	-	-	-	-	-	-	-	Ensembl	-	-	-	-	-	-	-	-	-	-
.	4:71886853-71886853	C	upstream_gene_variant	MODIFIER	-	ENSGALG00010011884	Transcript	ENSGALT00010028406.1	lncRNA	-	-	-	-	-	-	-	-	-	-	G	G/C	186285	1	-	-	-	-	-	-	-	-	-	-	Ensembl	-	-	-	-	-	-	-	-	-	-
.	4:71886853-71886853	C	upstream_gene_variant	MODIFIER	-	ENSGALG00010011884	Transcript	ENSGALT00010028408.1	lncRNA	-	-	-	-	-	-	-	-	-	-	G	G/C	190376	1	-	-	-	-	-	-	-	-	-	-	Ensembl	-	-	-	-	-	-	-	-	-	-
.	4:71886853-71886853	C	upstream_gene_variant	MODIFIER	LOC121110643	121110643	Transcript	XR_005859497.1	lncRNA	-	-	-	-	-	-	-	-	-	-	G	G/C	49667	1	-	EntrezGene	-	-	-	-	-	-	-	-	RefSeq	-	-	-	-	-	-	-	-	-	-
.	4:71886853-71886853	C	downstream_gene_variant	MODIFIER	LOC121110701	121110701	Transcript	XR_005859600.1	lncRNA	-	-	-	-	-	-	-	-	-	-	G	G/C	27657	1	-	EntrezGene	-	-	-	-	-	-	-	-	RefSeq	-	-	-	-	-	-	-	-	-	-
.	4:75302291-75302291	T	upstream_gene_variant	MODIFIER	LCORL	ENSGALG00010010958	Transcript	ENSGALT00010026237.1	protein_coding	-	-	-	-	-	-	-	-	-	-	C	C/T	105380	1	-	HGNC	HGNC:30776	-	-	-	-	P1	ENSGALP00010014861	-	Ensembl	-	-	-	-	-	-	-	-	-	-
.	4:75302291-75302291	T	upstream_gene_variant	MODIFIER	LCORL	ENSGALG00010010958	Transcript	ENSGALT00010026239.1	protein_coding	-	-	-	-	-	-	-	-	-	-	C	C/T	105380	1	-	HGNC	HGNC:30776	-	-	-	-	P1	ENSGALP00010014863	-	Ensembl	-	-	-	-	-	-	-	-	-	-
.	4:75302291-75302291	T	upstream_gene_variant	MODIFIER	LCORL	ENSGALG00010010958	Transcript	ENSGALT00010026241.1	protein_coding	-	-	-	-	-	-	-	-	-	-	C	C/T	106284	1	-	HGNC	HGNC:30776	-	-	-	-	P1	ENSGALP00010014865	-	Ensembl	-	-	-	-	-	-	-	-	-	-
.	4:75302291-75302291	T	upstream_gene_variant	MODIFIER	LCORL	ENSGALG00010010971	Transcript	ENSGALT00010026271.1	protein_coding	-	-	-	-	-	-	-	-	-	-	C	C/T	51676	1	-	EntrezGene	HGNC:30776	-	-	-	-	P1	ENSGALP00010014895	-	Ensembl	-	-	-	-	-	-	-	-	-	-
.	4:75302291-75302291	T	upstream_gene_variant	MODIFIER	LCORL	ENSGALG00010010971	Transcript	ENSGALT00010026274.1	protein_coding	-	-	-	-	-	-	-	-	-	-	C	C/T	51655	1	-	EntrezGene	HGNC:30776	-	-	-	-	-	ENSGALP00010014898	-	Ensembl	-	-	-	-	-	-	-	-	-	-
.	4:75302291-75302291	T	upstream_gene_variant	MODIFIER	LCORL	ENSGALG00010010971	Transcript	ENSGALT00010026277.1	protein_coding	-	-	-	-	-	-	-	-	-	-	C	C/T	51650	1	-	EntrezGene	HGNC:30776	-	-	-	-	-	ENSGALP00010014901	-	Ensembl	-	-	-	-	-	-	-	-	-	-
.	4:75302291-75302291	T	downstream_gene_variant	MODIFIER	NCAPG	ENSGALG00010010974	Transcript	ENSGALT00010026284.1	protein_coding	-	-	-	-	-	-	-	-	-	-	C	C/T	112979	-1	-	Uniprot_gn	-	-	-	-	-	P1	ENSGALP00010014908	-	Ensembl	-	-	-	-	-	-	-	-	-	-
.	4:75302291-75302291	T	upstream_gene_variant	MODIFIER	-	ENSGALG00010010979	Transcript	ENSGALT00010026295.1	protein_coding	-	-	-	-	-	-	-	-	-	-	C	C/T	184719	1	-	-	-	-	-	-	-	P1	ENSGALP00010014919	-	Ensembl	-	-	-	-	-	-	-	-	-	-
.	4:75302291-75302291	T	downstream_gene_variant	MODIFIER	MED28	ENSGALG00010010983	Transcript	ENSGALT00010026316.1	protein_coding	-	-	-	-	-	-	-	-	-	-	C	C/T	197506	-1	-	Uniprot_gn	-	-	-	-	-	P1	ENSGALP00010014940	-	Ensembl	-	-	-	-	-	-	-	-	-	-
.	4:75302291-75302291	T	downstream_gene_variant	MODIFIER	-	ENSGALG00010011771	Transcript	ENSGALT00010028143.1	lncRNA	-	-	-	-	-	-	-	-	-	-	C	C/T	154072	1	-	-	-	-	-	-	-	-	-	-	Ensembl	-	-	-	-	-	-	-	-	-	-
.	4:75302291-75302291	T	downstream_gene_variant	MODIFIER	-	ENSGALG00010011773	Transcript	ENSGALT00010028147.1	lncRNA	-	-	-	-	-	-	-	-	-	-	C	C/T	11509	1	-	-	-	-	-	-	-	-	-	-	Ensembl	-	-	-	-	-	-	-	-	-	-
.	4:75302291-75302291	T	downstream_gene_variant	MODIFIER	-	ENSGALG00010011778	Transcript	ENSGALT00010028160.1	lncRNA	-	-	-	-	-	-	-	-	-	-	C	C/T	78920	1	-	-	-	-	-	-	-	-	-	-	Ensembl	-	-	-	-	-	-	-	-	-	-
.	4:75302291-75302291	T	downstream_gene_variant	MODIFIER	-	ENSGALG00010011778	Transcript	ENSGALT00010028161.1	lncRNA	-	-	-	-	-	-	-	-	-	-	C	C/T	78920	1	-	-	-	-	-	-	-	-	-	-	Ensembl	-	-	-	-	-	-	-	-	-	-
.	4:75302291-75302291	T	downstream_gene_variant	MODIFIER	-	ENSGALG00010011778	Transcript	ENSGALT00010028163.1	lncRNA	-	-	-	-	-	-	-	-	-	-	C	C/T	78920	1	-	-	-	-	-	-	-	-	-	-	Ensembl	-	-	-	-	-	-	-	-	-	-
.	4:75302291-75302291	T	downstream_gene_variant	MODIFIER	-	ENSGALG00010011778	Transcript	ENSGALT00010028164.1	lncRNA	-	-	-	-	-	-	-	-	-	-	C	C/T	78920	1	-	-	-	-	-	-	-	-	-	-	Ensembl	-	-	-	-	-	-	-	-	-	-
.	4:75302291-75302291	T	intron_variant,non_coding_transcript_variant	MODIFIER	-	ENSGALG00010011781	Transcript	ENSGALT00010028169.1	lncRNA	-	2025-01-02	-	-	-	-	-	-	-	-	C	C/T	-	1	-	-	-	-	-	-	-	-	-	-	Ensembl	-	-	-	-	-	-	-	-	-	-
.	4:75302291-75302291	T	upstream_gene_variant	MODIFIER	-	ENSGALG00010011781	Transcript	ENSGALT00010028170.1	lncRNA	-	-	-	-	-	-	-	-	-	-	C	C/T	14825	1	-	-	-	-	-	-	-	-	-	-	Ensembl	-	-	-	-	-	-	-	-	-	-
.	4:75302291-75302291	T	upstream_gene_variant	MODIFIER	-	ENSGALG00010011781	Transcript	ENSGALT00010028171.1	lncRNA	-	-	-	-	-	-	-	-	-	-	C	C/T	14988	1	-	-	-	-	-	-	-	-	-	-	Ensembl	-	-	-	-	-	-	-	-	-	-
.	4:75302291-75302291	T	intron_variant,non_coding_transcript_variant	MODIFIER	-	ENSGALG00010011924	Transcript	ENSGALT00010028525.1	lncRNA	-	2025-02-08	-	-	-	-	-	-	-	-	C	C/T	-	-1	-	-	-	-	-	-	-	-	-	-	Ensembl	-	-	-	-	-	-	-	-	-	-
.	4:75302291-75302291	T	intron_variant,non_coding_transcript_variant	MODIFIER	-	ENSGALG00010011924	Transcript	ENSGALT00010028526.1	lncRNA	-	2025-02-07	-	-	-	-	-	-	-	-	C	C/T	-	-1	-	-	-	-	-	-	-	-	-	-	Ensembl	-	-	-	-	-	-	-	-	-	-
.	4:75302291-75302291	T	intron_variant,non_coding_transcript_variant	MODIFIER	-	ENSGALG00010011924	Transcript	ENSGALT00010028527.1	lncRNA	-	2025-02-06	-	-	-	-	-	-	-	-	C	C/T	-	-1	-	-	-	-	-	-	-	-	-	-	Ensembl	-	-	-	-	-	-	-	-	-	-
.	4:75302291-75302291	T	intron_variant,non_coding_transcript_variant	MODIFIER	-	ENSGALG00010011924	Transcript	ENSGALT00010028528.1	lncRNA	-	2025-02-07	-	-	-	-	-	-	-	-	C	C/T	-	-1	-	-	-	-	-	-	-	-	-	-	Ensembl	-	-	-	-	-	-	-	-	-	-
.	4:75302291-75302291	T	intron_variant,non_coding_transcript_variant	MODIFIER	-	ENSGALG00010011924	Transcript	ENSGALT00010028529.1	lncRNA	-	2025-02-07	-	-	-	-	-	-	-	-	C	C/T	-	-1	-	-	-	-	-	-	-	-	-	-	Ensembl	-	-	-	-	-	-	-	-	-	-
.	4:75302291-75302291	T	upstream_gene_variant	MODIFIER	-	ENSGALG00010012058	Transcript	ENSGALT00010028878.1	protein_coding	-	-	-	-	-	-	-	-	-	-	C	C/T	172907	1	-	-	-	-	-	-	-	-	ENSGALP00010016637	-	Ensembl	-	-	-	-	-	-	-	-	-	-
.	4:75302291-75302291	T	upstream_gene_variant	MODIFIER	-	ENSGALG00010012058	Transcript	ENSGALT00010028879.1	protein_coding	-	-	-	-	-	-	-	-	-	-	C	C/T	172907	1	-	-	-	-	-	-	-	-	ENSGALP00010016638	-	Ensembl	-	-	-	-	-	-	-	-	-	-
.	4:75302291-75302291	T	upstream_gene_variant	MODIFIER	-	ENSGALG00010012058	Transcript	ENSGALT00010028880.1	protein_coding	-	-	-	-	-	-	-	-	-	-	C	C/T	158349	1	-	-	-	-	-	-	-	P5	ENSGALP00010016639	-	Ensembl	-	-	-	-	-	-	-	-	-	-
.	4:75302291-75302291	T	upstream_gene_variant	MODIFIER	-	ENSGALG00010012058	Transcript	ENSGALT00010028882.1	protein_coding	-	-	-	-	-	-	-	-	-	-	C	C/T	158108	1	-	-	-	-	-	-	-	A2	ENSGALP00010016641	-	Ensembl	-	-	-	-	-	-	-	-	-	-
.	4:75302291-75302291	T	upstream_gene_variant	MODIFIER	-	ENSGALG00010012058	Transcript	ENSGALT00010028885.1	protein_coding	-	-	-	-	-	-	-	-	-	-	C	C/T	158108	1	-	-	-	-	-	-	-	-	ENSGALP00010016644	-	Ensembl	-	-	-	-	-	-	-	-	-	-
.	4:75302291-75302291	T	upstream_gene_variant	MODIFIER	LCORL	422820	Transcript	NM_001031160.2	protein_coding	-	-	-	-	-	-	-	-	-	-	C	C/T	51650	1	-	EntrezGene	HGNC:30776	-	-	-	-	-	NP_001026331.2	-	RefSeq	-	-	-	-	-	-	-	-	-	-
.	4:75302291-75302291	T	upstream_gene_variant	MODIFIER	-	NM_001031160	Transcript	NM_001031160.2	cDNA	-	-	-	-	-	-	-	-	-	-	C	C/T	51650	1	-	-	-	-	-	-	-	-	-	-	RefSeq	-	-	-	-	-	-	-	-	-	-
.	4:75302291-75302291	T	upstream_gene_variant	MODIFIER	LCORL	422820	Transcript	NM_001389437.1	protein_coding	-	-	-	-	-	-	-	-	-	-	C	C/T	51650	1	-	EntrezGene	HGNC:30776	-	-	-	-	-	NP_001376366.1	-	RefSeq	-	-	-	-	-	-	-	-	-	-
.	4:75302291-75302291	T	upstream_gene_variant	MODIFIER	-	NM_001389437	Transcript	NM_001389437.1	cDNA	-	-	-	-	-	-	-	-	-	-	C	C/T	51650	1	-	-	-	-	-	-	-	-	-	-	RefSeq	-	-	-	-	-	-	-	-	-	-
.	4:75302291-75302291	T	upstream_gene_variant	MODIFIER	LCORL	422820	Transcript	NM_001389438.1	protein_coding	-	-	-	-	-	-	-	-	-	-	C	C/T	51650	1	-	EntrezGene	HGNC:30776	-	-	-	-	-	NP_001376367.1	-	RefSeq	-	-	-	-	-	-	-	-	-	-
.	4:75302291-75302291	T	upstream_gene_variant	MODIFIER	-	NM_001389438	Transcript	NM_001389438.1	cDNA	-	-	-	-	-	-	-	-	-	-	C	C/T	51650	1	-	-	-	-	-	-	-	-	-	-	RefSeq	-	-	-	-	-	-	-	-	-	-
.	4:75302291-75302291	T	downstream_gene_variant	MODIFIER	MED28	425350	Transcript	XM_003641248.5	protein_coding	-	-	-	-	-	-	-	-	-	-	C	C/T	197504	-1	-	EntrezGene	-	-	-	-	-	-	XP_003641296.3	-	RefSeq	-	-	-	-	-	-	-	-	-	-
.	4:75302291-75302291	T	upstream_gene_variant	MODIFIER	LCORL	422820	Transcript	XM_015285720.3	protein_coding	-	-	-	-	-	-	-	-	-	-	C	C/T	51639	1	-	EntrezGene	HGNC:30776	-	-	-	-	-	XP_015141206.1	-	RefSeq	-	-	-	-	-	-	-	-	-	-
.	4:75302291-75302291	T	upstream_gene_variant	MODIFIER	LCORL	422820	Transcript	XM_025149698.2	protein_coding	-	-	-	-	-	-	-	-	-	-	C	C/T	51639	1	-	EntrezGene	HGNC:30776	-	-	-	-	-	XP_025005466.2	-	RefSeq	-	-	-	-	-	-	-	-	-	-
.	4:75302291-75302291	T	downstream_gene_variant	MODIFIER	NCAPG	422822	Transcript	XM_025150356.2	protein_coding	-	-	-	-	-	-	-	-	-	-	C	C/T	127400	-1	-	EntrezGene	-	-	-	-	-	-	XP_025006124.1	-	RefSeq	-	-	-	-	-	-	-	-	-	-
.	4:75302291-75302291	T	upstream_gene_variant	MODIFIER	LCORL	422820	Transcript	XM_040699026.1	protein_coding	-	-	-	-	-	-	-	-	-	-	C	C/T	105470	1	-	EntrezGene	HGNC:30776	-	-	-	-	-	XP_040554960.1	-	RefSeq	-	-	-	-	-	-	-	-	-	-
.	4:75302291-75302291	T	upstream_gene_variant	MODIFIER	LCORL	422820	Transcript	XM_040699027.1	protein_coding	-	-	-	-	-	-	-	-	-	-	C	C/T	51579	1	-	EntrezGene	HGNC:30776	-	-	-	-	-	XP_040554961.1	-	RefSeq	-	-	-	-	-	-	-	-	-	-
.	4:75302291-75302291	T	downstream_gene_variant	MODIFIER	NCAPG	422822	Transcript	XM_040700313.1	protein_coding	-	-	-	-	-	-	-	-	-	-	C	C/T	127400	-1	-	EntrezGene	-	-	-	-	-	-	XP_040556247.1	-	RefSeq	-	-	-	-	-	-	-	-	-	-
.	4:75302291-75302291	T	upstream_gene_variant	MODIFIER	FAM184B	100859145	Transcript	XM_040700480.1	protein_coding	-	-	-	-	-	-	-	-	-	-	C	C/T	150411	1	-	EntrezGene	-	-	-	-	-	-	XP_040556414.1	-	RefSeq	-	-	-	-	-	-	-	-	-	-
.	4:75302291-75302291	T	intron_variant,non_coding_transcript_variant	MODIFIER	LOC101750905	101750905	Transcript	XR_003075057.2	lncRNA	-	2025-02-03	-	-	-	-	-	-	-	-	C	C/T	-	-1	-	EntrezGene	-	-	-	-	-	-	-	-	RefSeq	-	-	-	-	-	-	-	-	-	-
.	4:75302291-75302291	T	upstream_gene_variant	MODIFIER	LOC121110525	121110525	Transcript	XR_005859938.1	lncRNA	-	-	-	-	-	-	-	-	-	-	C	C/T	46937	1	-	EntrezGene	-	-	-	-	-	-	-	-	RefSeq	-	-	-	-	-	-	-	-	-	-
.	4:75313181-75313181	T	upstream_gene_variant	MODIFIER	LCORL	ENSGALG00010010958	Transcript	ENSGALT00010026237.1	protein_coding	-	-	-	-	-	-	-	-	-	-	A	A/T	94490	1	-	HGNC	HGNC:30776	-	-	-	-	P1	ENSGALP00010014861	-	Ensembl	-	-	-	-	-	-	-	-	-	-
.	4:75313181-75313181	T	upstream_gene_variant	MODIFIER	LCORL	ENSGALG00010010958	Transcript	ENSGALT00010026239.1	protein_coding	-	-	-	-	-	-	-	-	-	-	A	A/T	94490	1	-	HGNC	HGNC:30776	-	-	-	-	P1	ENSGALP00010014863	-	Ensembl	-	-	-	-	-	-	-	-	-	-
.	4:75313181-75313181	T	upstream_gene_variant	MODIFIER	LCORL	ENSGALG00010010958	Transcript	ENSGALT00010026241.1	protein_coding	-	-	-	-	-	-	-	-	-	-	A	A/T	95394	1	-	HGNC	HGNC:30776	-	-	-	-	P1	ENSGALP00010014865	-	Ensembl	-	-	-	-	-	-	-	-	-	-
.	4:75313181-75313181	T	upstream_gene_variant	MODIFIER	LCORL	ENSGALG00010010971	Transcript	ENSGALT00010026271.1	protein_coding	-	-	-	-	-	-	-	-	-	-	A	A/T	40786	1	-	EntrezGene	HGNC:30776	-	-	-	-	P1	ENSGALP00010014895	-	Ensembl	-	-	-	-	-	-	-	-	-	-
.	4:75313181-75313181	T	upstream_gene_variant	MODIFIER	LCORL	ENSGALG00010010971	Transcript	ENSGALT00010026274.1	protein_coding	-	-	-	-	-	-	-	-	-	-	A	A/T	40765	1	-	EntrezGene	HGNC:30776	-	-	-	-	-	ENSGALP00010014898	-	Ensembl	-	-	-	-	-	-	-	-	-	-
.	4:75313181-75313181	T	upstream_gene_variant	MODIFIER	LCORL	ENSGALG00010010971	Transcript	ENSGALT00010026277.1	protein_coding	-	-	-	-	-	-	-	-	-	-	A	A/T	40760	1	-	EntrezGene	HGNC:30776	-	-	-	-	-	ENSGALP00010014901	-	Ensembl	-	-	-	-	-	-	-	-	-	-
.	4:75313181-75313181	T	downstream_gene_variant	MODIFIER	NCAPG	ENSGALG00010010974	Transcript	ENSGALT00010026284.1	protein_coding	-	-	-	-	-	-	-	-	-	-	A	A/T	102089	-1	-	Uniprot_gn	-	-	-	-	-	P1	ENSGALP00010014908	-	Ensembl	-	-	-	-	-	-	-	-	-	-
.	4:75313181-75313181	T	upstream_gene_variant	MODIFIER	-	ENSGALG00010010979	Transcript	ENSGALT00010026295.1	protein_coding	-	-	-	-	-	-	-	-	-	-	A	A/T	173829	1	-	-	-	-	-	-	-	P1	ENSGALP00010014919	-	Ensembl	-	-	-	-	-	-	-	-	-	-
.	4:75313181-75313181	T	downstream_gene_variant	MODIFIER	MED28	ENSGALG00010010983	Transcript	ENSGALT00010026316.1	protein_coding	-	-	-	-	-	-	-	-	-	-	A	A/T	186616	-1	-	Uniprot_gn	-	-	-	-	-	P1	ENSGALP00010014940	-	Ensembl	-	-	-	-	-	-	-	-	-	-
.	4:75313181-75313181	T	downstream_gene_variant	MODIFIER	LAP3	ENSGALG00010010997	Transcript	ENSGALT00010026350.1	protein_coding	-	-	-	-	-	-	-	-	-	-	A	A/T	190050	-1	-	EntrezGene	-	-	-	-	-	-	ENSGALP00010014974	-	Ensembl	-	-	-	-	-	-	-	-	-	-
.	4:75313181-75313181	T	downstream_gene_variant	MODIFIER	LAP3	ENSGALG00010010997	Transcript	ENSGALT00010026355.1	protein_coding	-	-	-	-	-	-	-	-	-	-	A	A/T	190050	-1	-	EntrezGene	-	-	-	-	-	P1	ENSGALP00010014979	-	Ensembl	-	-	-	-	-	-	-	-	-	-
.	4:75313181-75313181	T	downstream_gene_variant	MODIFIER	-	ENSGALG00010011771	Transcript	ENSGALT00010028143.1	lncRNA	-	-	-	-	-	-	-	-	-	-	A	A/T	164962	1	-	-	-	-	-	-	-	-	-	-	Ensembl	-	-	-	-	-	-	-	-	-	-
.	4:75313181-75313181	T	downstream_gene_variant	MODIFIER	-	ENSGALG00010011773	Transcript	ENSGALT00010028147.1	lncRNA	-	-	-	-	-	-	-	-	-	-	A	A/T	22399	1	-	-	-	-	-	-	-	-	-	-	Ensembl	-	-	-	-	-	-	-	-	-	-
.	4:75313181-75313181	T	downstream_gene_variant	MODIFIER	-	ENSGALG00010011778	Transcript	ENSGALT00010028160.1	lncRNA	-	-	-	-	-	-	-	-	-	-	A	A/T	89810	1	-	-	-	-	-	-	-	-	-	-	Ensembl	-	-	-	-	-	-	-	-	-	-
.	4:75313181-75313181	T	downstream_gene_variant	MODIFIER	-	ENSGALG00010011778	Transcript	ENSGALT00010028161.1	lncRNA	-	-	-	-	-	-	-	-	-	-	A	A/T	89810	1	-	-	-	-	-	-	-	-	-	-	Ensembl	-	-	-	-	-	-	-	-	-	-
.	4:75313181-75313181	T	downstream_gene_variant	MODIFIER	-	ENSGALG00010011778	Transcript	ENSGALT00010028163.1	lncRNA	-	-	-	-	-	-	-	-	-	-	A	A/T	89810	1	-	-	-	-	-	-	-	-	-	-	Ensembl	-	-	-	-	-	-	-	-	-	-
.	4:75313181-75313181	T	downstream_gene_variant	MODIFIER	-	ENSGALG00010011778	Transcript	ENSGALT00010028164.1	lncRNA	-	-	-	-	-	-	-	-	-	-	A	A/T	89810	1	-	-	-	-	-	-	-	-	-	-	Ensembl	-	-	-	-	-	-	-	-	-	-
.	4:75313181-75313181	T	intron_variant,non_coding_transcript_variant	MODIFIER	-	ENSGALG00010011781	Transcript	ENSGALT00010028169.1	lncRNA	-	2025-01-02	-	-	-	-	-	-	-	-	A	A/T	-	1	-	-	-	-	-	-	-	-	-	-	Ensembl	-	-	-	-	-	-	-	-	-	-
.	4:75313181-75313181	T	upstream_gene_variant	MODIFIER	-	ENSGALG00010011781	Transcript	ENSGALT00010028170.1	lncRNA	-	-	-	-	-	-	-	-	-	-	A	A/T	3935	1	-	-	-	-	-	-	-	-	-	-	Ensembl	-	-	-	-	-	-	-	-	-	-
.	4:75313181-75313181	T	upstream_gene_variant	MODIFIER	-	ENSGALG00010011781	Transcript	ENSGALT00010028171.1	lncRNA	-	-	-	-	-	-	-	-	-	-	A	A/T	4098	1	-	-	-	-	-	-	-	-	-	-	Ensembl	-	-	-	-	-	-	-	-	-	-
.	4:75313181-75313181	T	intron_variant,non_coding_transcript_variant	MODIFIER	-	ENSGALG00010011924	Transcript	ENSGALT00010028525.1	lncRNA	-	2025-01-08	-	-	-	-	-	-	-	-	A	A/T	-	-1	-	-	-	-	-	-	-	-	-	-	Ensembl	-	-	-	-	-	-	-	-	-	-
.	4:75313181-75313181	T	intron_variant,non_coding_transcript_variant	MODIFIER	-	ENSGALG00010011924	Transcript	ENSGALT00010028526.1	lncRNA	-	2025-01-07	-	-	-	-	-	-	-	-	A	A/T	-	-1	-	-	-	-	-	-	-	-	-	-	Ensembl	-	-	-	-	-	-	-	-	-	-
.	4:75313181-75313181	T	intron_variant,non_coding_transcript_variant	MODIFIER	-	ENSGALG00010011924	Transcript	ENSGALT00010028527.1	lncRNA	-	2025-01-06	-	-	-	-	-	-	-	-	A	A/T	-	-1	-	-	-	-	-	-	-	-	-	-	Ensembl	-	-	-	-	-	-	-	-	-	-
.	4:75313181-75313181	T	intron_variant,non_coding_transcript_variant	MODIFIER	-	ENSGALG00010011924	Transcript	ENSGALT00010028528.1	lncRNA	-	2025-01-07	-	-	-	-	-	-	-	-	A	A/T	-	-1	-	-	-	-	-	-	-	-	-	-	Ensembl	-	-	-	-	-	-	-	-	-	-
.	4:75313181-75313181	T	intron_variant,non_coding_transcript_variant	MODIFIER	-	ENSGALG00010011924	Transcript	ENSGALT00010028529.1	lncRNA	-	2025-01-07	-	-	-	-	-	-	-	-	A	A/T	-	-1	-	-	-	-	-	-	-	-	-	-	Ensembl	-	-	-	-	-	-	-	-	-	-
.	4:75313181-75313181	T	upstream_gene_variant	MODIFIER	-	ENSGALG00010012058	Transcript	ENSGALT00010028878.1	protein_coding	-	-	-	-	-	-	-	-	-	-	A	A/T	162017	1	-	-	-	-	-	-	-	-	ENSGALP00010016637	-	Ensembl	-	-	-	-	-	-	-	-	-	-
.	4:75313181-75313181	T	upstream_gene_variant	MODIFIER	-	ENSGALG00010012058	Transcript	ENSGALT00010028879.1	protein_coding	-	-	-	-	-	-	-	-	-	-	A	A/T	162017	1	-	-	-	-	-	-	-	-	ENSGALP00010016638	-	Ensembl	-	-	-	-	-	-	-	-	-	-
.	4:75313181-75313181	T	upstream_gene_variant	MODIFIER	-	ENSGALG00010012058	Transcript	ENSGALT00010028880.1	protein_coding	-	-	-	-	-	-	-	-	-	-	A	A/T	147459	1	-	-	-	-	-	-	-	P5	ENSGALP00010016639	-	Ensembl	-	-	-	-	-	-	-	-	-	-
.	4:75313181-75313181	T	upstream_gene_variant	MODIFIER	-	ENSGALG00010012058	Transcript	ENSGALT00010028882.1	protein_coding	-	-	-	-	-	-	-	-	-	-	A	A/T	147218	1	-	-	-	-	-	-	-	A2	ENSGALP00010016641	-	Ensembl	-	-	-	-	-	-	-	-	-	-
.	4:75313181-75313181	T	upstream_gene_variant	MODIFIER	-	ENSGALG00010012058	Transcript	ENSGALT00010028885.1	protein_coding	-	-	-	-	-	-	-	-	-	-	A	A/T	147218	1	-	-	-	-	-	-	-	-	ENSGALP00010016644	-	Ensembl	-	-	-	-	-	-	-	-	-	-
.	4:75313181-75313181	T	upstream_gene_variant	MODIFIER	LCORL	422820	Transcript	NM_001031160.2	protein_coding	-	-	-	-	-	-	-	-	-	-	A	A/T	40760	1	-	EntrezGene	HGNC:30776	-	-	-	-	-	NP_001026331.2	-	RefSeq	-	-	-	-	-	-	-	-	-	-
.	4:75313181-75313181	T	upstream_gene_variant	MODIFIER	-	NM_001031160	Transcript	NM_001031160.2	cDNA	-	-	-	-	-	-	-	-	-	-	A	A/T	40760	1	-	-	-	-	-	-	-	-	-	-	RefSeq	-	-	-	-	-	-	-	-	-	-
.	4:75313181-75313181	T	downstream_gene_variant	MODIFIER	LAP3	425306	Transcript	NM_001031336.1	protein_coding	-	-	-	-	-	-	-	-	-	-	A	A/T	190064	-1	-	EntrezGene	-	-	-	-	-	-	NP_001026507.1	-	RefSeq	-	-	-	-	-	-	-	-	-	-
.	4:75313181-75313181	T	downstream_gene_variant	MODIFIER	-	NM_001031336	Transcript	NM_001031336.1	cDNA	-	-	-	-	-	-	-	-	-	-	A	A/T	190066	-1	-	-	-	-	-	-	-	-	-	-	RefSeq	-	-	-	-	-	-	-	-	-	-
.	4:75313181-75313181	T	upstream_gene_variant	MODIFIER	LCORL	422820	Transcript	NM_001389437.1	protein_coding	-	-	-	-	-	-	-	-	-	-	A	A/T	40760	1	-	EntrezGene	HGNC:30776	-	-	-	-	-	NP_001376366.1	-	RefSeq	-	-	-	-	-	-	-	-	-	-
.	4:75313181-75313181	T	upstream_gene_variant	MODIFIER	-	NM_001389437	Transcript	NM_001389437.1	cDNA	-	-	-	-	-	-	-	-	-	-	A	A/T	40760	1	-	-	-	-	-	-	-	-	-	-	RefSeq	-	-	-	-	-	-	-	-	-	-
.	4:75313181-75313181	T	upstream_gene_variant	MODIFIER	LCORL	422820	Transcript	NM_001389438.1	protein_coding	-	-	-	-	-	-	-	-	-	-	A	A/T	40760	1	-	EntrezGene	HGNC:30776	-	-	-	-	-	NP_001376367.1	-	RefSeq	-	-	-	-	-	-	-	-	-	-
.	4:75313181-75313181	T	upstream_gene_variant	MODIFIER	-	NM_001389438	Transcript	NM_001389438.1	cDNA	-	-	-	-	-	-	-	-	-	-	A	A/T	40760	1	-	-	-	-	-	-	-	-	-	-	RefSeq	-	-	-	-	-	-	-	-	-	-
.	4:75313181-75313181	T	downstream_gene_variant	MODIFIER	MED28	425350	Transcript	XM_003641248.5	protein_coding	-	-	-	-	-	-	-	-	-	-	A	A/T	186614	-1	-	EntrezGene	-	-	-	-	-	-	XP_003641296.3	-	RefSeq	-	-	-	-	-	-	-	-	-	-
.	4:75313181-75313181	T	upstream_gene_variant	MODIFIER	LCORL	422820	Transcript	XM_015285720.3	protein_coding	-	-	-	-	-	-	-	-	-	-	A	A/T	40749	1	-	EntrezGene	HGNC:30776	-	-	-	-	-	XP_015141206.1	-	RefSeq	-	-	-	-	-	-	-	-	-	-
.	4:75313181-75313181	T	upstream_gene_variant	MODIFIER	LCORL	422820	Transcript	XM_025149698.2	protein_coding	-	-	-	-	-	-	-	-	-	-	A	A/T	40749	1	-	EntrezGene	HGNC:30776	-	-	-	-	-	XP_025005466.2	-	RefSeq	-	-	-	-	-	-	-	-	-	-
.	4:75313181-75313181	T	downstream_gene_variant	MODIFIER	NCAPG	422822	Transcript	XM_025150356.2	protein_coding	-	-	-	-	-	-	-	-	-	-	A	A/T	116510	-1	-	EntrezGene	-	-	-	-	-	-	XP_025006124.1	-	RefSeq	-	-	-	-	-	-	-	-	-	-
.	4:75313181-75313181	T	upstream_gene_variant	MODIFIER	LCORL	422820	Transcript	XM_040699026.1	protein_coding	-	-	-	-	-	-	-	-	-	-	A	A/T	94580	1	-	EntrezGene	HGNC:30776	-	-	-	-	-	XP_040554960.1	-	RefSeq	-	-	-	-	-	-	-	-	-	-
.	4:75313181-75313181	T	upstream_gene_variant	MODIFIER	LCORL	422820	Transcript	XM_040699027.1	protein_coding	-	-	-	-	-	-	-	-	-	-	A	A/T	40689	1	-	EntrezGene	HGNC:30776	-	-	-	-	-	XP_040554961.1	-	RefSeq	-	-	-	-	-	-	-	-	-	-
.	4:75313181-75313181	T	downstream_gene_variant	MODIFIER	NCAPG	422822	Transcript	XM_040700313.1	protein_coding	-	-	-	-	-	-	-	-	-	-	A	A/T	116510	-1	-	EntrezGene	-	-	-	-	-	-	XP_040556247.1	-	RefSeq	-	-	-	-	-	-	-	-	-	-
.	4:75313181-75313181	T	upstream_gene_variant	MODIFIER	FAM184B	100859145	Transcript	XM_040700480.1	protein_coding	-	-	-	-	-	-	-	-	-	-	A	A/T	139521	1	-	EntrezGene	-	-	-	-	-	-	XP_040556414.1	-	RefSeq	-	-	-	-	-	-	-	-	-	-
.	4:75313181-75313181	T	intron_variant,non_coding_transcript_variant	MODIFIER	LOC101750905	101750905	Transcript	XR_003075057.2	lncRNA	-	2025-01-03	-	-	-	-	-	-	-	-	A	A/T	-	-1	-	EntrezGene	-	-	-	-	-	-	-	-	RefSeq	-	-	-	-	-	-	-	-	-	-
.	4:75313181-75313181	T	upstream_gene_variant	MODIFIER	LOC121110525	121110525	Transcript	XR_005859938.1	lncRNA	-	-	-	-	-	-	-	-	-	-	A	A/T	36047	1	-	EntrezGene	-	-	-	-	-	-	-	-	RefSeq	-	-	-	-	-	-	-	-	-	-
.	4:75541018-75541018	G	downstream_gene_variant	MODIFIER	LCORL	ENSGALG00010010958	Transcript	ENSGALT00010026237.1	protein_coding	-	-	-	-	-	-	-	-	-	rs16748422	A	A/G	125499	1	-	HGNC	HGNC:30776	-	-	-	-	P1	ENSGALP00010014861	-	Ensembl	-	-	-	-	-	-	-	-	-	-
.	4:75541018-75541018	G	downstream_gene_variant	MODIFIER	LCORL	ENSGALG00010010958	Transcript	ENSGALT00010026239.1	protein_coding	-	-	-	-	-	-	-	-	-	rs16748422	A	A/G	125192	1	-	HGNC	HGNC:30776	-	-	-	-	P1	ENSGALP00010014863	-	Ensembl	-	-	-	-	-	-	-	-	-	-
.	4:75541018-75541018	G	downstream_gene_variant	MODIFIER	LCORL	ENSGALG00010010958	Transcript	ENSGALT00010026241.1	protein_coding	-	-	-	-	-	-	-	-	-	rs16748422	A	A/G	113921	1	-	HGNC	HGNC:30776	-	-	-	-	P1	ENSGALP00010014865	-	Ensembl	-	-	-	-	-	-	-	-	-	-
.	4:75541018-75541018	G	downstream_gene_variant	MODIFIER	LCORL	ENSGALG00010010971	Transcript	ENSGALT00010026271.1	protein_coding	-	-	-	-	-	-	-	-	-	rs16748422	A	A/G	136990	1	-	EntrezGene	HGNC:30776	-	-	-	-	P1	ENSGALP00010014895	-	Ensembl	-	-	-	-	-	-	-	-	-	-
.	4:75541018-75541018	G	downstream_gene_variant	MODIFIER	LCORL	ENSGALG00010010971	Transcript	ENSGALT00010026274.1	protein_coding	-	-	-	-	-	-	-	-	-	rs16748422	A	A/G	114744	1	-	EntrezGene	HGNC:30776	-	-	-	-	-	ENSGALP00010014898	-	Ensembl	-	-	-	-	-	-	-	-	-	-
.	4:75541018-75541018	G	downstream_gene_variant	MODIFIER	LCORL	ENSGALG00010010971	Transcript	ENSGALT00010026277.1	protein_coding	-	-	-	-	-	-	-	-	-	rs16748422	A	A/G	114522	1	-	EntrezGene	HGNC:30776	-	-	-	-	-	ENSGALP00010014901	-	Ensembl	-	-	-	-	-	-	-	-	-	-
.	4:75541018-75541018	G	upstream_gene_variant	MODIFIER	NCAPG	ENSGALG00010010974	Transcript	ENSGALT00010026284.1	protein_coding	-	-	-	-	-	-	-	-	-	rs16748422	A	A/G	88389	-1	-	Uniprot_gn	-	-	-	-	-	P1	ENSGALP00010014908	-	Ensembl	-	-	-	-	-	-	-	-	-	-
.	4:75541018-75541018	G	downstream_gene_variant	MODIFIER	-	ENSGALG00010010979	Transcript	ENSGALT00010026295.1	protein_coding	-	-	-	-	-	-	-	-	-	rs16748422	A	A/G	45831	1	-	-	-	-	-	-	-	P1	ENSGALP00010014919	-	Ensembl	-	-	-	-	-	-	-	-	-	-
.	4:75541018-75541018	G	upstream_gene_variant	MODIFIER	MED28	ENSGALG00010010983	Transcript	ENSGALT00010026316.1	protein_coding	-	-	-	-	-	-	-	-	-	rs16748422	A	A/G	38171	-1	-	Uniprot_gn	-	-	-	-	-	P1	ENSGALP00010014940	-	Ensembl	-	-	-	-	-	-	-	-	-	-
.	4:75541018-75541018	G	upstream_gene_variant	MODIFIER	LAP3	ENSGALG00010010997	Transcript	ENSGALT00010026350.1	protein_coding	-	-	-	-	-	-	-	-	-	rs16748422	A	A/G	25960	-1	-	EntrezGene	-	-	-	-	-	-	ENSGALP00010014974	-	Ensembl	-	-	-	-	-	-	-	-	-	-
.	4:75541018-75541018	G	upstream_gene_variant	MODIFIER	LAP3	ENSGALG00010010997	Transcript	ENSGALT00010026355.1	protein_coding	-	-	-	-	-	-	-	-	-	rs16748422	A	A/G	25944	-1	-	EntrezGene	-	-	-	-	-	P1	ENSGALP00010014979	-	Ensembl	-	-	-	-	-	-	-	-	-	-
.	4:75541018-75541018	G	upstream_gene_variant	MODIFIER	CLRN2	ENSGALG00010011000	Transcript	ENSGALT00010026366.1	protein_coding	-	-	-	-	-	-	-	-	-	rs16748422	A	A/G	17981	-1	-	Uniprot_gn	-	-	-	-	-	P1	ENSGALP00010014990	-	Ensembl	-	-	-	-	-	-	-	-	-	-
.	4:75541018-75541018	G	downstream_gene_variant	MODIFIER	QDPR	ENSGALG00010011018	Transcript	ENSGALT00010026397.1	protein_coding	-	-	-	-	-	-	-	-	-	rs16748422	A	A/G	7981	1	-	EntrezGene	-	-	-	-	-	-	ENSGALP00010015015	-	Ensembl	-	-	-	-	-	-	-	-	-	-
.	4:75541018-75541018	G	downstream_gene_variant	MODIFIER	QDPR	ENSGALG00010011018	Transcript	ENSGALT00010026400.1	protein_coding	-	-	-	-	-	-	-	-	-	rs16748422	A	A/G	7979	1	-	EntrezGene	-	-	-	-	-	-	ENSGALP00010015018	-	Ensembl	-	-	-	-	-	-	-	-	-	-
.	4:75541018-75541018	G	downstream_gene_variant	MODIFIER	QDPR	ENSGALG00010011018	Transcript	ENSGALT00010026403.1	protein_coding	-	-	-	-	-	-	-	-	-	rs16748422	A	A/G	6269	1	-	EntrezGene	-	-	-	-	-	P1	ENSGALP00010015021	-	Ensembl	-	-	-	-	-	-	-	-	-	-
.	4:75541018-75541018	G	upstream_gene_variant	MODIFIER	LDB2	ENSGALG00010011096	Transcript	ENSGALT00010026552.1	protein_coding	-	-	-	-	-	-	-	-	-	rs16748422	A	A/G	197486	1	-	EntrezGene	-	-	-	-	-	-	ENSGALP00010015126	-	Ensembl	-	-	-	-	-	-	-	-	-	-
.	4:75541018-75541018	G	upstream_gene_variant	MODIFIER	LDB2	ENSGALG00010011096	Transcript	ENSGALT00010026558.1	protein_coding	-	-	-	-	-	-	-	-	-	rs16748422	A	A/G	165762	1	-	EntrezGene	-	-	-	-	-	-	ENSGALP00010015131	-	Ensembl	-	-	-	-	-	-	-	-	-	-
.	4:75541018-75541018	G	upstream_gene_variant	MODIFIER	LDB2	ENSGALG00010011096	Transcript	ENSGALT00010026566.1	protein_coding	-	-	-	-	-	-	-	-	-	rs16748422	A	A/G	165681	1	-	EntrezGene	-	-	-	-	-	-	ENSGALP00010015137	-	Ensembl	-	-	-	-	-	-	-	-	-	-
.	4:75541018-75541018	G	upstream_gene_variant	MODIFIER	LDB2	ENSGALG00010011096	Transcript	ENSGALT00010026571.1	protein_coding	-	-	-	-	-	-	-	-	-	rs16748422	A	A/G	165602	1	-	EntrezGene	-	-	-	-	-	-	ENSGALP00010015141	-	Ensembl	-	-	-	-	-	-	-	-	-	-
.	4:75541018-75541018	G	upstream_gene_variant	MODIFIER	LDB2	ENSGALG00010011096	Transcript	ENSGALT00010026575.1	protein_coding	-	-	-	-	-	-	-	-	-	rs16748422	A	A/G	165553	1	-	EntrezGene	-	-	-	-	-	P1	ENSGALP00010015145	-	Ensembl	-	-	-	-	-	-	-	-	-	-
.	4:75541018-75541018	G	upstream_gene_variant	MODIFIER	LDB2	ENSGALG00010011096	Transcript	ENSGALT00010026580.1	protein_coding	-	-	-	-	-	-	-	-	-	rs16748422	A	A/G	165045	1	-	EntrezGene	-	-	-	-	-	-	ENSGALP00010015147	-	Ensembl	-	-	-	-	-	-	-	-	-	-
.	4:75541018-75541018	G	upstream_gene_variant	MODIFIER	LDB2	ENSGALG00010011096	Transcript	ENSGALT00010026583.1	protein_coding	-	-	-	-	-	-	-	-	-	rs16748422	A	A/G	164811	1	-	EntrezGene	-	-	-	-	-	-	ENSGALP00010015150	-	Ensembl	-	-	-	-	-	-	-	-	-	-
.	4:75541018-75541018	G	upstream_gene_variant	MODIFIER	LDB2	ENSGALG00010011096	Transcript	ENSGALT00010026586.1	protein_coding	-	-	-	-	-	-	-	-	-	rs16748422	A	A/G	16195	1	-	EntrezGene	-	-	-	-	-	-	ENSGALP00010015152	-	Ensembl	-	-	-	-	-	-	-	-	-	-
.	4:75541018-75541018	G	downstream_gene_variant	MODIFIER	-	ENSGALG00010011112	Transcript	ENSGALT00010026592.1	protein_coding	-	-	-	-	-	-	-	-	-	rs16748422	A	A/G	84507	-1	-	-	-	-	-	-	-	P1	ENSGALP00010015156	-	Ensembl	-	-	-	-	-	-	-	-	-	-
.	4:75541018-75541018	G	downstream_gene_variant	MODIFIER	-	ENSGALG00010011782	Transcript	ENSGALT00010028172.1	lncRNA	-	-	-	-	-	-	-	-	-	rs16748422	A	A/G	22368	1	-	-	-	-	-	-	-	-	-	-	Ensembl	-	-	-	-	-	-	-	-	-	-
.	4:75541018-75541018	G	intron_variant,non_coding_transcript_variant	MODIFIER	-	ENSGALG00010011928	Transcript	ENSGALT00010028536.1	lncRNA	-	2025-01-01	-	-	-	-	-	-	-	rs16748422	A	A/G	-	1	-	-	-	-	-	-	-	-	-	-	Ensembl	-	-	-	-	-	-	-	-	-	-
.	4:75541018-75541018	G	intron_variant,non_coding_transcript_variant	MODIFIER	-	ENSGALG00010011928	Transcript	ENSGALT00010028537.1	lncRNA	-	2025-01-01	-	-	-	-	-	-	-	rs16748422	A	A/G	-	1	-	-	-	-	-	-	-	-	-	-	Ensembl	-	-	-	-	-	-	-	-	-	-
.	4:75541018-75541018	G	downstream_gene_variant	MODIFIER	-	ENSGALG00010012058	Transcript	ENSGALT00010028878.1	protein_coding	-	-	-	-	-	-	-	-	-	rs16748422	A	A/G	56765	1	-	-	-	-	-	-	-	-	ENSGALP00010016637	-	Ensembl	-	-	-	-	-	-	-	-	-	-
.	4:75541018-75541018	G	downstream_gene_variant	MODIFIER	-	ENSGALG00010012058	Transcript	ENSGALT00010028879.1	protein_coding	-	-	-	-	-	-	-	-	-	rs16748422	A	A/G	54524	1	-	-	-	-	-	-	-	-	ENSGALP00010016638	-	Ensembl	-	-	-	-	-	-	-	-	-	-
.	4:75541018-75541018	G	downstream_gene_variant	MODIFIER	-	ENSGALG00010012058	Transcript	ENSGALT00010028880.1	protein_coding	-	-	-	-	-	-	-	-	-	rs16748422	A	A/G	58845	1	-	-	-	-	-	-	-	P5	ENSGALP00010016639	-	Ensembl	-	-	-	-	-	-	-	-	-	-
.	4:75541018-75541018	G	downstream_gene_variant	MODIFIER	-	ENSGALG00010012058	Transcript	ENSGALT00010028882.1	protein_coding	-	-	-	-	-	-	-	-	-	rs16748422	A	A/G	54524	1	-	-	-	-	-	-	-	A2	ENSGALP00010016641	-	Ensembl	-	-	-	-	-	-	-	-	-	-
.	4:75541018-75541018	G	downstream_gene_variant	MODIFIER	-	ENSGALG00010012058	Transcript	ENSGALT00010028885.1	protein_coding	-	-	-	-	-	-	-	-	-	rs16748422	A	A/G	53902	1	-	-	-	-	-	-	-	-	ENSGALP00010016644	-	Ensembl	-	-	-	-	-	-	-	-	-	-
.	4:75541018-75541018	G	downstream_gene_variant	MODIFIER	QDPR	426335	Transcript	NM_001006566.1	protein_coding	-	-	-	-	-	-	-	-	-	rs16748422	A	A/G	7978	1	-	EntrezGene	-	-	-	-	-	-	NP_001006566.1	-	RefSeq	-	-	-	-	-	-	-	-	-	-
.	4:75541018-75541018	G	downstream_gene_variant	MODIFIER	-	NM_001006566	Transcript	NM_001006566.2	cDNA	-	-	-	-	-	-	-	-	-	rs16748422	A	A/G	7976	1	-	-	-	-	-	-	-	-	-	-	RefSeq	-	-	-	-	-	-	-	-	-	-
.	4:75541018-75541018	G	downstream_gene_variant	MODIFIER	LCORL	422820	Transcript	NM_001031160.2	protein_coding	-	-	-	-	-	-	-	-	-	rs16748422	A	A/G	136941	1	-	EntrezGene	HGNC:30776	-	-	-	-	-	NP_001026331.2	-	RefSeq	-	-	-	-	-	-	-	-	-	-
.	4:75541018-75541018	G	downstream_gene_variant	MODIFIER	-	NM_001031160	Transcript	NM_001031160.2	cDNA	-	-	-	-	-	-	-	-	-	rs16748422	A	A/G	136990	1	-	-	-	-	-	-	-	-	-	-	RefSeq	-	-	-	-	-	-	-	-	-	-
.	4:75541018-75541018	G	upstream_gene_variant	MODIFIER	LAP3	425306	Transcript	NM_001031336.1	protein_coding	-	-	-	-	-	-	-	-	-	rs16748422	A	A/G	25985	-1	-	EntrezGene	-	-	-	-	-	-	NP_001026507.1	-	RefSeq	-	-	-	-	-	-	-	-	-	-
.	4:75541018-75541018	G	upstream_gene_variant	MODIFIER	-	NM_001031336	Transcript	NM_001031336.1	cDNA	-	-	-	-	-	-	-	-	-	rs16748422	A	A/G	25985	-1	-	-	-	-	-	-	-	-	-	-	RefSeq	-	-	-	-	-	-	-	-	-	-
.	4:75541018-75541018	G	downstream_gene_variant	MODIFIER	LCORL	422820	Transcript	NM_001389437.1	protein_coding	-	-	-	-	-	-	-	-	-	rs16748422	A	A/G	114522	1	-	EntrezGene	HGNC:30776	-	-	-	-	-	NP_001376366.1	-	RefSeq	-	-	-	-	-	-	-	-	-	-
.	4:75541018-75541018	G	downstream_gene_variant	MODIFIER	-	NM_001389437	Transcript	NM_001389437.1	cDNA	-	-	-	-	-	-	-	-	-	rs16748422	A	A/G	114522	1	-	-	-	-	-	-	-	-	-	-	RefSeq	-	-	-	-	-	-	-	-	-	-
.	4:75541018-75541018	G	downstream_gene_variant	MODIFIER	LCORL	422820	Transcript	NM_001389438.1	protein_coding	-	-	-	-	-	-	-	-	-	rs16748422	A	A/G	114522	1	-	EntrezGene	HGNC:30776	-	-	-	-	-	NP_001376367.1	-	RefSeq	-	-	-	-	-	-	-	-	-	-
.	4:75541018-75541018	G	downstream_gene_variant	MODIFIER	-	NM_001389438	Transcript	NM_001389438.1	cDNA	-	-	-	-	-	-	-	-	-	rs16748422	A	A/G	114522	1	-	-	-	-	-	-	-	-	-	-	RefSeq	-	-	-	-	-	-	-	-	-	-
.	4:75541018-75541018	G	upstream_gene_variant	MODIFIER	LDB2	395631	Transcript	NM_204829.1	protein_coding	-	-	-	-	-	-	-	-	-	rs16748422	A	A/G	165721	1	-	EntrezGene	-	-	-	-	-	-	NP_990160.1	-	RefSeq	-	-	-	-	-	-	-	-	-	-
.	4:75541018-75541018	G	upstream_gene_variant	MODIFIER	-	NM_204829	Transcript	NM_204829.2	cDNA	-	-	-	-	-	-	-	-	-	rs16748422	A	A/G	165602	1	-	-	-	-	-	-	-	-	-	-	RefSeq	-	-	-	-	-	-	-	-	-	-
.	4:75541018-75541018	G	upstream_gene_variant	MODIFIER	MED28	425350	Transcript	XM_003641248.5	protein_coding	-	-	-	-	-	-	-	-	-	rs16748422	A	A/G	38152	-1	-	EntrezGene	-	-	-	-	-	-	XP_003641296.3	-	RefSeq	-	-	-	-	-	-	-	-	-	-
.	4:75541018-75541018	G	upstream_gene_variant	MODIFIER	CLRN2	100858515	Transcript	XM_003641249.5	protein_coding	-	-	-	-	-	-	-	-	-	rs16748422	A	A/G	16892	-1	-	EntrezGene	-	-	-	-	-	-	XP_003641297.2	-	RefSeq	-	-	-	-	-	-	-	-	-	-
.	4:75541018-75541018	G	downstream_gene_variant	MODIFIER	LCORL	422820	Transcript	XM_015285720.3	protein_coding	-	-	-	-	-	-	-	-	-	rs16748422	A	A/G	130026	1	-	EntrezGene	HGNC:30776	-	-	-	-	-	XP_015141206.1	-	RefSeq	-	-	-	-	-	-	-	-	-	-
.	4:75541018-75541018	G	upstream_gene_variant	MODIFIER	LDB2	395631	Transcript	XM_015285728.3	protein_coding	-	-	-	-	-	-	-	-	-	rs16748422	A	A/G	165472	1	-	EntrezGene	-	-	-	-	-	-	XP_015141214.1	-	RefSeq	-	-	-	-	-	-	-	-	-	-
.	4:75541018-75541018	G	upstream_gene_variant	MODIFIER	LDB2	395631	Transcript	XM_015285730.3	protein_coding	-	-	-	-	-	-	-	-	-	rs16748422	A	A/G	165466	1	-	EntrezGene	-	-	-	-	-	-	XP_015141216.1	-	RefSeq	-	-	-	-	-	-	-	-	-	-
.	4:75541018-75541018	G	upstream_gene_variant	MODIFIER	LDB2	395631	Transcript	XM_015285731.3	protein_coding	-	-	-	-	-	-	-	-	-	rs16748422	A	A/G	165465	1	-	EntrezGene	-	-	-	-	-	-	XP_015141217.1	-	RefSeq	-	-	-	-	-	-	-	-	-	-
.	4:75541018-75541018	G	upstream_gene_variant	MODIFIER	LDB2	395631	Transcript	XM_015285734.3	protein_coding	-	-	-	-	-	-	-	-	-	rs16748422	A	A/G	165456	1	-	EntrezGene	-	-	-	-	-	-	XP_015141220.1	-	RefSeq	-	-	-	-	-	-	-	-	-	-
.	4:75541018-75541018	G	upstream_gene_variant	MODIFIER	LDB2	395631	Transcript	XM_015285735.3	protein_coding	-	-	-	-	-	-	-	-	-	rs16748422	A	A/G	165463	1	-	EntrezGene	-	-	-	-	-	-	XP_015141221.1	-	RefSeq	-	-	-	-	-	-	-	-	-	-
.	4:75541018-75541018	G	upstream_gene_variant	MODIFIER	LDB2	395631	Transcript	XM_025149511.2	protein_coding	-	-	-	-	-	-	-	-	-	rs16748422	A	A/G	165464	1	-	EntrezGene	-	-	-	-	-	-	XP_025005279.1	-	RefSeq	-	-	-	-	-	-	-	-	-	-
.	4:75541018-75541018	G	downstream_gene_variant	MODIFIER	LCORL	422820	Transcript	XM_025149698.2	protein_coding	-	-	-	-	-	-	-	-	-	rs16748422	A	A/G	130691	1	-	EntrezGene	HGNC:30776	-	-	-	-	-	XP_025005466.2	-	RefSeq	-	-	-	-	-	-	-	-	-	-
.	4:75541018-75541018	G	upstream_gene_variant	MODIFIER	NCAPG	422822	Transcript	XM_025150356.2	protein_coding	-	-	-	-	-	-	-	-	-	rs16748422	A	A/G	88329	-1	-	EntrezGene	-	-	-	-	-	-	XP_025006124.1	-	RefSeq	-	-	-	-	-	-	-	-	-	-
.	4:75541018-75541018	G	upstream_gene_variant	MODIFIER	LDB2	395631	Transcript	XM_040698708.1	protein_coding	-	-	-	-	-	-	-	-	-	rs16748422	A	A/G	165451	1	-	EntrezGene	-	-	-	-	-	-	XP_040554642.1	-	RefSeq	-	-	-	-	-	-	-	-	-	-
.	4:75541018-75541018	G	upstream_gene_variant	MODIFIER	LDB2	395631	Transcript	XM_040698709.1	protein_coding	-	-	-	-	-	-	-	-	-	rs16748422	A	A/G	165455	1	-	EntrezGene	-	-	-	-	-	-	XP_040554643.1	-	RefSeq	-	-	-	-	-	-	-	-	-	-
.	4:75541018-75541018	G	upstream_gene_variant	MODIFIER	LDB2	395631	Transcript	XM_040698710.1	protein_coding	-	-	-	-	-	-	-	-	-	rs16748422	A	A/G	165450	1	-	EntrezGene	-	-	-	-	-	-	XP_040554644.1	-	RefSeq	-	-	-	-	-	-	-	-	-	-
.	4:75541018-75541018	G	upstream_gene_variant	MODIFIER	LDB2	395631	Transcript	XM_040698711.1	protein_coding	-	-	-	-	-	-	-	-	-	rs16748422	A	A/G	165456	1	-	EntrezGene	-	-	-	-	-	-	XP_040554645.1	-	RefSeq	-	-	-	-	-	-	-	-	-	-
.	4:75541018-75541018	G	downstream_gene_variant	MODIFIER	LCORL	422820	Transcript	XM_040699026.1	protein_coding	-	-	-	-	-	-	-	-	-	rs16748422	A	A/G	114524	1	-	EntrezGene	HGNC:30776	-	-	-	-	-	XP_040554960.1	-	RefSeq	-	-	-	-	-	-	-	-	-	-
.	4:75541018-75541018	G	downstream_gene_variant	MODIFIER	LCORL	422820	Transcript	XM_040699027.1	protein_coding	-	-	-	-	-	-	-	-	-	rs16748422	A	A/G	137028	1	-	EntrezGene	HGNC:30776	-	-	-	-	-	XP_040554961.1	-	RefSeq	-	-	-	-	-	-	-	-	-	-
.	4:75541018-75541018	G	upstream_gene_variant	MODIFIER	NCAPG	422822	Transcript	XM_040700313.1	protein_coding	-	-	-	-	-	-	-	-	-	rs16748422	A	A/G	88762	-1	-	EntrezGene	-	-	-	-	-	-	XP_040556247.1	-	RefSeq	-	-	-	-	-	-	-	-	-	-
.	4:75541018-75541018	G	downstream_gene_variant	MODIFIER	FAM184B	100859145	Transcript	XM_040700480.1	protein_coding	-	-	-	-	-	-	-	-	-	rs16748422	A	A/G	40434	1	-	EntrezGene	-	-	-	-	-	-	XP_040556414.1	-	RefSeq	-	-	-	-	-	-	-	-	-	-
.	4:75541018-75541018	G	downstream_gene_variant	MODIFIER	LOC112532307	112532307	Transcript	XR_003074848.2	lncRNA	-	-	-	-	-	-	-	-	-	rs16748422	A	A/G	163928	-1	-	EntrezGene	-	-	-	-	-	-	-	-	RefSeq	-	-	-	-	-	-	-	-	-	-
.	4:75541018-75541018	G	downstream_gene_variant	MODIFIER	LOC121110525	121110525	Transcript	XR_005859938.1	lncRNA	-	-	-	-	-	-	-	-	-	rs16748422	A	A/G	188261	1	-	EntrezGene	-	-	-	-	-	-	-	-	RefSeq	-	-	-	-	-	-	-	-	-	-
.	4:76087313-76087313	A	intron_variant	MODIFIER	PROM1	ENSGALG00010010434	Transcript	ENSGALT00010024960.1	protein_coding	-	17/23	-	-	-	-	-	-	-	-	G	G/A	-	1	-	EntrezGene	-	-	-	-	-	-	ENSGALP00010014177	-	Ensembl	-	-	-	-	-	-	-	-	-	-
.	4:76087313-76087313	A	intron_variant	MODIFIER	PROM1	ENSGALG00010010434	Transcript	ENSGALT00010024985.1	protein_coding	-	17/26	-	-	-	-	-	-	-	-	G	G/A	-	1	-	EntrezGene	-	-	-	-	-	-	ENSGALP00010014195	-	Ensembl	-	-	-	-	-	-	-	-	-	-
.	4:76087313-76087313	A	intron_variant	MODIFIER	PROM1	ENSGALG00010010434	Transcript	ENSGALT00010024995.1	protein_coding	-	18/27	-	-	-	-	-	-	-	-	G	G/A	-	1	-	EntrezGene	-	-	-	-	-	P4	ENSGALP00010014203	-	Ensembl	-	-	-	-	-	-	-	-	-	-
.	4:76087313-76087313	A	intron_variant	MODIFIER	PROM1	ENSGALG00010010434	Transcript	ENSGALT00010025001.1	protein_coding	-	18/27	-	-	-	-	-	-	-	-	G	G/A	-	1	-	EntrezGene	-	-	-	-	-	A2	ENSGALP00010014208	-	Ensembl	-	-	-	-	-	-	-	-	-	-
.	4:76087313-76087313	A	intron_variant	MODIFIER	PROM1	ENSGALG00010010434	Transcript	ENSGALT00010025007.1	protein_coding	-	18/25	-	-	-	-	-	-	-	-	G	G/A	-	1	-	EntrezGene	-	-	-	-	-	-	ENSGALP00010014212	-	Ensembl	-	-	-	-	-	-	-	-	-	-
.	4:76087313-76087313	A	upstream_gene_variant	MODIFIER	FGFBP2	ENSGALG00010010467	Transcript	ENSGALT00010025015.1	protein_coding	-	-	-	-	-	-	-	-	-	-	G	G/A	10786	1	-	EntrezGene	-	-	-	-	-	-	ENSGALP00010014218	-	Ensembl	-	-	-	-	-	-	-	-	-	-
.	4:76087313-76087313	A	upstream_gene_variant	MODIFIER	FGFBP2	ENSGALG00010010467	Transcript	ENSGALT00010025022.1	protein_coding	-	-	-	-	-	-	-	-	-	-	G	G/A	10952	1	-	EntrezGene	-	-	-	-	-	P1	ENSGALP00010014224	-	Ensembl	-	-	-	-	-	-	-	-	-	-
.	4:76087313-76087313	A	upstream_gene_variant	MODIFIER	FGFBP1	ENSGALG00010010483	Transcript	ENSGALT00010025046.1	protein_coding	-	-	-	-	-	-	-	-	-	-	G	G/A	26188	1	-	Uniprot_gn	-	-	-	-	-	P1	ENSGALP00010014233	-	Ensembl	-	-	-	-	-	-	-	-	-	-
.	4:76087313-76087313	A	downstream_gene_variant	MODIFIER	CD38	ENSGALG00010010505	Transcript	ENSGALT00010025075.1	protein_coding	-	-	-	-	-	-	-	-	-	-	G	G/A	46022	-1	-	EntrezGene	-	-	-	-	-	P1	ENSGALP00010014241	-	Ensembl	-	-	-	-	-	-	-	-	-	-
.	4:76087313-76087313	A	downstream_gene_variant	MODIFIER	BST1	ENSGALG00010010547	Transcript	ENSGALT00010025144.1	protein_coding	-	-	-	-	-	-	-	-	-	-	G	G/A	78834	-1	-	EntrezGene	-	-	-	-	-	P1	ENSGALP00010014265	-	Ensembl	-	-	-	-	-	-	-	-	-	-
.	4:76087313-76087313	A	downstream_gene_variant	MODIFIER	BST1	ENSGALG00010010547	Transcript	ENSGALT00010025150.1	protein_coding	-	-	-	-	-	-	-	-	-	-	G	G/A	80553	-1	-	EntrezGene	-	-	-	-	-	-	ENSGALP00010014268	-	Ensembl	-	-	-	-	-	-	-	-	-	-
.	4:76087313-76087313	A	upstream_gene_variant	MODIFIER	FBXL5	ENSGALG00010010585	Transcript	ENSGALT00010025203.1	protein_coding	-	-	-	-	-	-	-	-	-	-	G	G/A	99645	1	-	Uniprot_gn	-	-	-	-	-	A2	ENSGALP00010014286	-	Ensembl	-	-	-	-	-	-	-	-	-	-
.	4:76087313-76087313	A	upstream_gene_variant	MODIFIER	FBXL5	ENSGALG00010010585	Transcript	ENSGALT00010025206.1	protein_coding	-	-	-	-	-	-	-	-	-	-	G	G/A	99645	1	-	Uniprot_gn	-	-	-	-	-	P2	ENSGALP00010014288	-	Ensembl	-	-	-	-	-	-	-	-	-	-
.	4:76087313-76087313	A	downstream_gene_variant	MODIFIER	CC2D2A	ENSGALG00010010642	Transcript	ENSGALT00010025333.1	protein_coding	-	-	-	-	-	-	-	-	-	-	G	G/A	134757	-1	-	Uniprot_gn	-	-	-	-	-	A2	ENSGALP00010014340	-	Ensembl	-	-	-	-	-	-	-	-	-	-
.	4:76087313-76087313	A	downstream_gene_variant	MODIFIER	CC2D2A	ENSGALG00010010642	Transcript	ENSGALT00010025337.1	protein_coding	-	-	-	-	-	-	-	-	-	-	G	G/A	134757	-1	-	Uniprot_gn	-	-	-	-	-	P4	ENSGALP00010014343	-	Ensembl	-	-	-	-	-	-	-	-	-	-
.	4:76087313-76087313	A	downstream_gene_variant	MODIFIER	CC2D2A	ENSGALG00010010642	Transcript	ENSGALT00010025341.1	protein_coding	-	-	-	-	-	-	-	-	-	-	G	G/A	134757	-1	-	Uniprot_gn	-	-	-	-	-	A2	ENSGALP00010014344	-	Ensembl	-	-	-	-	-	-	-	-	-	-
.	4:76087313-76087313	A	downstream_gene_variant	MODIFIER	C1QTNF7	ENSGALG00010010655	Transcript	ENSGALT00010025355.1	protein_coding	-	-	-	-	-	-	-	-	-	-	G	G/A	188712	-1	-	Uniprot_gn	-	-	-	-	-	P1	ENSGALP00010014347	-	Ensembl	-	-	-	-	-	-	-	-	-	-
.	4:76087313-76087313	A	downstream_gene_variant	MODIFIER	LDB2	ENSGALG00010011096	Transcript	ENSGALT00010026552.1	protein_coding	-	-	-	-	-	-	-	-	-	-	G	G/A	172818	1	-	EntrezGene	-	-	-	-	-	-	ENSGALP00010015126	-	Ensembl	-	-	-	-	-	-	-	-	-	-
.	4:76087313-76087313	A	downstream_gene_variant	MODIFIER	LDB2	ENSGALG00010011096	Transcript	ENSGALT00010026558.1	protein_coding	-	-	-	-	-	-	-	-	-	-	G	G/A	176853	1	-	EntrezGene	-	-	-	-	-	-	ENSGALP00010015131	-	Ensembl	-	-	-	-	-	-	-	-	-	-
.	4:76087313-76087313	A	downstream_gene_variant	MODIFIER	LDB2	ENSGALG00010011096	Transcript	ENSGALT00010026566.1	protein_coding	-	-	-	-	-	-	-	-	-	-	G	G/A	172819	1	-	EntrezGene	-	-	-	-	-	-	ENSGALP00010015137	-	Ensembl	-	-	-	-	-	-	-	-	-	-
.	4:76087313-76087313	A	downstream_gene_variant	MODIFIER	LDB2	ENSGALG00010011096	Transcript	ENSGALT00010026571.1	protein_coding	-	-	-	-	-	-	-	-	-	-	G	G/A	172818	1	-	EntrezGene	-	-	-	-	-	-	ENSGALP00010015141	-	Ensembl	-	-	-	-	-	-	-	-	-	-
.	4:76087313-76087313	A	downstream_gene_variant	MODIFIER	LDB2	ENSGALG00010011096	Transcript	ENSGALT00010026575.1	protein_coding	-	-	-	-	-	-	-	-	-	-	G	G/A	172812	1	-	EntrezGene	-	-	-	-	-	P1	ENSGALP00010015145	-	Ensembl	-	-	-	-	-	-	-	-	-	-
.	4:76087313-76087313	A	downstream_gene_variant	MODIFIER	LDB2	ENSGALG00010011096	Transcript	ENSGALT00010026580.1	protein_coding	-	-	-	-	-	-	-	-	-	-	G	G/A	172818	1	-	EntrezGene	-	-	-	-	-	-	ENSGALP00010015147	-	Ensembl	-	-	-	-	-	-	-	-	-	-
.	4:76087313-76087313	A	downstream_gene_variant	MODIFIER	LDB2	ENSGALG00010011096	Transcript	ENSGALT00010026583.1	protein_coding	-	-	-	-	-	-	-	-	-	-	G	G/A	172826	1	-	EntrezGene	-	-	-	-	-	-	ENSGALP00010015150	-	Ensembl	-	-	-	-	-	-	-	-	-	-
.	4:76087313-76087313	A	downstream_gene_variant	MODIFIER	LDB2	ENSGALG00010011096	Transcript	ENSGALT00010026586.1	protein_coding	-	-	-	-	-	-	-	-	-	-	G	G/A	172812	1	-	EntrezGene	-	-	-	-	-	-	ENSGALP00010015152	-	Ensembl	-	-	-	-	-	-	-	-	-	-
.	4:76087313-76087313	A	downstream_gene_variant	MODIFIER	TAPT1	ENSGALG00010011116	Transcript	ENSGALT00010026595.1	protein_coding	-	-	-	-	-	-	-	-	-	-	G	G/A	73707	1	-	EntrezGene	-	-	-	-	-	P1	ENSGALP00010015158	-	Ensembl	-	-	-	-	-	-	-	-	-	-
.	4:76087313-76087313	A	downstream_gene_variant	MODIFIER	-	ENSGALG00010011783	Transcript	ENSGALT00010028174.1	lncRNA	-	-	-	-	-	-	-	-	-	-	G	G/A	166538	1	-	-	-	-	-	-	-	-	-	-	Ensembl	-	-	-	-	-	-	-	-	-	-
.	4:76087313-76087313	A	downstream_gene_variant	MODIFIER	-	ENSGALG00010011783	Transcript	ENSGALT00010028175.1	lncRNA	-	-	-	-	-	-	-	-	-	-	G	G/A	167005	1	-	-	-	-	-	-	-	-	-	-	Ensembl	-	-	-	-	-	-	-	-	-	-
.	4:76087313-76087313	A	upstream_gene_variant	MODIFIER	-	ENSGALG00010011786	Transcript	ENSGALT00010028177.1	lncRNA	-	-	-	-	-	-	-	-	-	-	G	G/A	15170	1	-	-	-	-	-	-	-	-	-	-	Ensembl	-	-	-	-	-	-	-	-	-	-
.	4:76087313-76087313	A	upstream_gene_variant	MODIFIER	-	ENSGALG00010011786	Transcript	ENSGALT00010028179.1	lncRNA	-	-	-	-	-	-	-	-	-	-	G	G/A	16474	1	-	-	-	-	-	-	-	-	-	-	Ensembl	-	-	-	-	-	-	-	-	-	-
.	4:76087313-76087313	A	downstream_gene_variant	MODIFIER	-	ENSGALG00010011787	Transcript	ENSGALT00010028184.1	lncRNA	-	-	-	-	-	-	-	-	-	-	G	G/A	66856	-1	-	-	-	-	-	-	-	-	-	-	Ensembl	-	-	-	-	-	-	-	-	-	-
.	4:76087313-76087313	A	downstream_gene_variant	MODIFIER	-	ENSGALG00010011934	Transcript	ENSGALT00010028550.1	lncRNA	-	-	-	-	-	-	-	-	-	-	G	G/A	116653	1	-	-	-	-	-	-	-	-	-	-	Ensembl	-	-	-	-	-	-	-	-	-	-
.	4:76087313-76087313	A	downstream_gene_variant	MODIFIER	-	ENSGALG00010011934	Transcript	ENSGALT00010028552.1	lncRNA	-	-	-	-	-	-	-	-	-	-	G	G/A	115747	1	-	-	-	-	-	-	-	-	-	-	Ensembl	-	-	-	-	-	-	-	-	-	-
.	4:76087313-76087313	A	downstream_gene_variant	MODIFIER	-	ENSGALG00010011934	Transcript	ENSGALT00010028554.1	lncRNA	-	-	-	-	-	-	-	-	-	-	G	G/A	119681	1	-	-	-	-	-	-	-	-	-	-	Ensembl	-	-	-	-	-	-	-	-	-	-
.	4:76087313-76087313	A	upstream_gene_variant	MODIFIER	-	ENSGALG00010011939	Transcript	ENSGALT00010028571.1	lncRNA	-	-	-	-	-	-	-	-	-	-	G	G/A	114731	-1	-	-	-	-	-	-	-	-	-	-	Ensembl	-	-	-	-	-	-	-	-	-	-
.	4:76087313-76087313	A	upstream_gene_variant	MODIFIER	-	ENSGALG00010011939	Transcript	ENSGALT00010028573.1	lncRNA	-	-	-	-	-	-	-	-	-	-	G	G/A	127892	-1	-	-	-	-	-	-	-	-	-	-	Ensembl	-	-	-	-	-	-	-	-	-	-
.	4:76087313-76087313	A	upstream_gene_variant	MODIFIER	-	ENSGALG00010011939	Transcript	ENSGALT00010028574.1	lncRNA	-	-	-	-	-	-	-	-	-	-	G	G/A	128664	-1	-	-	-	-	-	-	-	-	-	-	Ensembl	-	-	-	-	-	-	-	-	-	-
.	4:76087313-76087313	A	upstream_gene_variant	MODIFIER	-	ENSGALG00010011939	Transcript	ENSGALT00010028576.1	lncRNA	-	-	-	-	-	-	-	-	-	-	G	G/A	113581	-1	-	-	-	-	-	-	-	-	-	-	Ensembl	-	-	-	-	-	-	-	-	-	-
.	4:76087313-76087313	A	upstream_gene_variant	MODIFIER	-	ENSGALG00010011939	Transcript	ENSGALT00010028579.1	lncRNA	-	-	-	-	-	-	-	-	-	-	G	G/A	114731	-1	-	-	-	-	-	-	-	-	-	-	Ensembl	-	-	-	-	-	-	-	-	-	-
.	4:76087313-76087313	A	downstream_gene_variant	MODIFIER	TAPT1	422824	Transcript	NM_001031161.2	protein_coding	-	-	-	-	-	-	-	-	-	-	G	G/A	73698	1	-	EntrezGene	-	-	-	-	-	-	NP_001026332.2	-	RefSeq	-	-	-	-	-	-	-	-	-	-
.	4:76087313-76087313	A	downstream_gene_variant	MODIFIER	-	NM_001031161	Transcript	NM_001031161.2	cDNA	-	-	-	-	-	-	-	-	-	-	G	G/A	73707	1	-	-	-	-	-	-	-	-	-	-	RefSeq	-	-	-	-	-	-	-	-	-	-
.	4:76087313-76087313	A	downstream_gene_variant	MODIFIER	BST1	422828	Transcript	NM_001200043.1	protein_coding	-	-	-	-	-	-	-	-	-	-	G	G/A	81605	-1	-	EntrezGene	-	-	-	-	-	-	NP_001186972.1	-	RefSeq	-	-	-	-	-	-	-	-	-	-
.	4:76087313-76087313	A	downstream_gene_variant	MODIFIER	-	NM_001200043	Transcript	NM_001200043.2	cDNA	-	-	-	-	-	-	-	-	-	-	G	G/A	78834	-1	-	-	-	-	-	-	-	-	-	-	RefSeq	-	-	-	-	-	-	-	-	-	-
.	4:76087313-76087313	A	downstream_gene_variant	MODIFIER	CD38	422827	Transcript	NM_001201388.1	protein_coding	-	-	-	-	-	-	-	-	-	-	G	G/A	47322	-1	-	EntrezGene	-	-	-	-	-	-	NP_001188317.1	-	RefSeq	-	-	-	-	-	-	-	-	-	-
.	4:76087313-76087313	A	downstream_gene_variant	MODIFIER	-	NM_001201388	Transcript	NM_001201388.2	cDNA	-	-	-	-	-	-	-	-	-	-	G	G/A	46020	-1	-	-	-	-	-	-	-	-	-	-	RefSeq	-	-	-	-	-	-	-	-	-	-
.	4:76087313-76087313	A	intron_variant	MODIFIER	PROM1	422825	Transcript	NM_001291649.1	protein_coding	-	18/26	-	-	-	-	-	-	-	-	G	G/A	-	1	-	EntrezGene	-	-	-	-	-	-	NP_001278578.1	-	RefSeq	-	-	-	-	-	-	-	-	-	-
.	4:76087313-76087313	A	intron_variant,non_coding_transcript_variant	MODIFIER	-	NM_001291649	Transcript	NM_001291649.1	cDNA	-	17/25	-	-	-	-	-	-	-	-	G	G/A	-	1	-	-	-	-	-	-	-	-	-	-	RefSeq	-	-	-	-	-	-	-	-	-	-
.	4:76087313-76087313	A	intron_variant	MODIFIER	PROM1	422825	Transcript	NM_001291651.1	protein_coding	-	16/24	-	-	-	-	-	-	-	-	G	G/A	-	1	-	EntrezGene	-	-	-	-	-	-	NP_001278580.1	-	RefSeq	-	-	-	-	-	-	-	-	-	-
.	4:76087313-76087313	A	intron_variant,non_coding_transcript_variant	MODIFIER	-	NM_001291651	Transcript	NM_001291651.1	cDNA	-	16/24	-	-	-	-	-	-	-	-	G	G/A	-	1	-	-	-	-	-	-	-	-	-	-	RefSeq	-	-	-	-	-	-	-	-	-	-
.	4:76087313-76087313	A	intron_variant	MODIFIER	PROM1	422825	Transcript	NM_001291652.1	protein_coding	-	17/24	-	-	-	-	-	-	-	-	G	G/A	-	1	-	EntrezGene	-	-	-	-	-	-	NP_001278581.1	-	RefSeq	-	-	-	-	-	-	-	-	-	-
.	4:76087313-76087313	A	intron_variant,non_coding_transcript_variant	MODIFIER	-	NM_001291652	Transcript	NM_001291652.1	cDNA	-	17/24	-	-	-	-	-	-	-	-	G	G/A	-	1	-	-	-	-	-	-	-	-	-	-	RefSeq	-	-	-	-	-	-	-	-	-	-
.	4:76087313-76087313	A	intron_variant	MODIFIER	PROM1	422825	Transcript	NM_001291653.1	protein_coding	-	16/23	-	-	-	-	-	-	-	-	G	G/A	-	1	-	EntrezGene	-	-	-	-	-	-	NP_001278582.1	-	RefSeq	-	-	-	-	-	-	-	-	-	-
.	4:76087313-76087313	A	intron_variant,non_coding_transcript_variant	MODIFIER	-	NM_001291653	Transcript	NM_001291653.1	cDNA	-	16/23	-	-	-	-	-	-	-	-	G	G/A	-	1	-	-	-	-	-	-	-	-	-	-	RefSeq	-	-	-	-	-	-	-	-	-	-
.	4:76087313-76087313	A	upstream_gene_variant	MODIFIER	FGFBP2	395094	Transcript	NM_204447.1	protein_coding	-	-	-	-	-	-	-	-	-	-	G	G/A	12271	1	-	EntrezGene	-	-	-	-	-	-	NP_989778.1	-	RefSeq	-	-	-	-	-	-	-	-	-	-
.	4:76087313-76087313	A	upstream_gene_variant	MODIFIER	-	NM_204447	Transcript	NM_204447.2	cDNA	-	-	-	-	-	-	-	-	-	-	G	G/A	12230	1	-	-	-	-	-	-	-	-	-	-	RefSeq	-	-	-	-	-	-	-	-	-	-
.	4:76087313-76087313	A	downstream_gene_variant	MODIFIER	LDB2	395631	Transcript	NM_204829.1	protein_coding	-	-	-	-	-	-	-	-	-	-	G	G/A	173804	1	-	EntrezGene	-	-	-	-	-	-	NP_990160.1	-	RefSeq	-	-	-	-	-	-	-	-	-	-
.	4:76087313-76087313	A	downstream_gene_variant	MODIFIER	-	NM_204829	Transcript	NM_204829.2	cDNA	-	-	-	-	-	-	-	-	-	-	G	G/A	172812	1	-	-	-	-	-	-	-	-	-	-	RefSeq	-	-	-	-	-	-	-	-	-	-
.	4:76087313-76087313	A	downstream_gene_variant	MODIFIER	C1QTNF7	422831	Transcript	XM_001232333.6	protein_coding	-	-	-	-	-	-	-	-	-	-	G	G/A	188711	-1	-	EntrezGene	-	-	-	-	-	-	XP_001232334.1	-	RefSeq	-	-	-	-	-	-	-	-	-	-
.	4:76087313-76087313	A	intron_variant	MODIFIER	PROM1	422825	Transcript	XM_004936154.4	protein_coding	-	18/27	-	-	-	-	-	-	-	-	G	G/A	-	1	-	EntrezGene	-	-	-	-	-	-	XP_004936211.1	-	RefSeq	-	-	-	-	-	-	-	-	-	-
.	4:76087313-76087313	A	intron_variant	MODIFIER	PROM1	422825	Transcript	XM_004936155.4	protein_coding	-	17/26	-	-	-	-	-	-	-	-	G	G/A	-	1	-	EntrezGene	-	-	-	-	-	-	XP_004936212.1	-	RefSeq	-	-	-	-	-	-	-	-	-	-
.	4:76087313-76087313	A	downstream_gene_variant	MODIFIER	LDB2	395631	Transcript	XM_015285728.3	protein_coding	-	-	-	-	-	-	-	-	-	-	G	G/A	172812	1	-	EntrezGene	-	-	-	-	-	-	XP_015141214.1	-	RefSeq	-	-	-	-	-	-	-	-	-	-
.	4:76087313-76087313	A	downstream_gene_variant	MODIFIER	LDB2	395631	Transcript	XM_015285730.3	protein_coding	-	-	-	-	-	-	-	-	-	-	G	G/A	172812	1	-	EntrezGene	-	-	-	-	-	-	XP_015141216.1	-	RefSeq	-	-	-	-	-	-	-	-	-	-
.	4:76087313-76087313	A	downstream_gene_variant	MODIFIER	LDB2	395631	Transcript	XM_015285731.3	protein_coding	-	-	-	-	-	-	-	-	-	-	G	G/A	172812	1	-	EntrezGene	-	-	-	-	-	-	XP_015141217.1	-	RefSeq	-	-	-	-	-	-	-	-	-	-
.	4:76087313-76087313	A	downstream_gene_variant	MODIFIER	LDB2	395631	Transcript	XM_015285734.3	protein_coding	-	-	-	-	-	-	-	-	-	-	G	G/A	176888	1	-	EntrezGene	-	-	-	-	-	-	XP_015141220.1	-	RefSeq	-	-	-	-	-	-	-	-	-	-
.	4:76087313-76087313	A	downstream_gene_variant	MODIFIER	LDB2	395631	Transcript	XM_015285735.3	protein_coding	-	-	-	-	-	-	-	-	-	-	G	G/A	172812	1	-	EntrezGene	-	-	-	-	-	-	XP_015141221.1	-	RefSeq	-	-	-	-	-	-	-	-	-	-
.	4:76087313-76087313	A	downstream_gene_variant	MODIFIER	TAPT1	422824	Transcript	XM_015285736.3	protein_coding	-	-	-	-	-	-	-	-	-	-	G	G/A	73698	1	-	EntrezGene	-	-	-	-	-	-	XP_015141222.3	-	RefSeq	-	-	-	-	-	-	-	-	-	-
.	4:76087313-76087313	A	downstream_gene_variant	MODIFIER	TAPT1	422824	Transcript	XM_015285737.3	protein_coding	-	-	-	-	-	-	-	-	-	-	G	G/A	73698	1	-	EntrezGene	-	-	-	-	-	-	XP_015141223.1	-	RefSeq	-	-	-	-	-	-	-	-	-	-
.	4:76087313-76087313	A	downstream_gene_variant	MODIFIER	TAPT1	422824	Transcript	XM_015285738.3	protein_coding	-	-	-	-	-	-	-	-	-	-	G	G/A	73698	1	-	EntrezGene	-	-	-	-	-	-	XP_015141224.1	-	RefSeq	-	-	-	-	-	-	-	-	-	-
.	4:76087313-76087313	A	intron_variant	MODIFIER	PROM1	422825	Transcript	XM_015285739.3	protein_coding	-	19/29	-	-	-	-	-	-	-	-	G	G/A	-	1	-	EntrezGene	-	-	-	-	-	-	XP_015141225.1	-	RefSeq	-	-	-	-	-	-	-	-	-	-
.	4:76087313-76087313	A	intron_variant	MODIFIER	PROM1	422825	Transcript	XM_015285741.3	protein_coding	-	18/28	-	-	-	-	-	-	-	-	G	G/A	-	1	-	EntrezGene	-	-	-	-	-	-	XP_015141227.1	-	RefSeq	-	-	-	-	-	-	-	-	-	-
.	4:76087313-76087313	A	intron_variant	MODIFIER	PROM1	422825	Transcript	XM_015285742.3	protein_coding	-	19/28	-	-	-	-	-	-	-	-	G	G/A	-	1	-	EntrezGene	-	-	-	-	-	-	XP_015141228.1	-	RefSeq	-	-	-	-	-	-	-	-	-	-
.	4:76087313-76087313	A	intron_variant	MODIFIER	PROM1	422825	Transcript	XM_015285744.3	protein_coding	-	19/28	-	-	-	-	-	-	-	-	G	G/A	-	1	-	EntrezGene	-	-	-	-	-	-	XP_015141230.1	-	RefSeq	-	-	-	-	-	-	-	-	-	-
.	4:76087313-76087313	A	intron_variant	MODIFIER	PROM1	422825	Transcript	XM_015285745.3	protein_coding	-	18/28	-	-	-	-	-	-	-	-	G	G/A	-	1	-	EntrezGene	-	-	-	-	-	-	XP_015141231.1	-	RefSeq	-	-	-	-	-	-	-	-	-	-
.	4:76087313-76087313	A	intron_variant	MODIFIER	PROM1	422825	Transcript	XM_015285747.3	protein_coding	-	19/27	-	-	-	-	-	-	-	-	G	G/A	-	1	-	EntrezGene	-	-	-	-	-	-	XP_015141233.1	-	RefSeq	-	-	-	-	-	-	-	-	-	-
.	4:76087313-76087313	A	intron_variant	MODIFIER	PROM1	422825	Transcript	XM_015285748.3	protein_coding	-	17/25	-	-	-	-	-	-	-	-	G	G/A	-	1	-	EntrezGene	-	-	-	-	-	-	XP_015141234.1	-	RefSeq	-	-	-	-	-	-	-	-	-	-
.	4:76087313-76087313	A	intron_variant	MODIFIER	PROM1	422825	Transcript	XM_015285749.3	protein_coding	-	19/27	-	-	-	-	-	-	-	-	G	G/A	-	1	-	EntrezGene	-	-	-	-	-	-	XP_015141235.1	-	RefSeq	-	-	-	-	-	-	-	-	-	-
.	4:76087313-76087313	A	intron_variant	MODIFIER	PROM1	422825	Transcript	XM_015285750.3	protein_coding	-	18/25	-	-	-	-	-	-	-	-	G	G/A	-	1	-	EntrezGene	-	-	-	-	-	-	XP_015141236.1	-	RefSeq	-	-	-	-	-	-	-	-	-	-
.	4:76087313-76087313	A	intron_variant	MODIFIER	PROM1	422825	Transcript	XM_015285751.3	protein_coding	-	17/24	-	-	-	-	-	-	-	-	G	G/A	-	1	-	EntrezGene	-	-	-	-	-	-	XP_015141237.1	-	RefSeq	-	-	-	-	-	-	-	-	-	-
.	4:76087313-76087313	A	intron_variant	MODIFIER	PROM1	422825	Transcript	XM_015285753.3	protein_coding	-	16/26	-	-	-	-	-	-	-	-	G	G/A	-	1	-	EntrezGene	-	-	-	-	-	-	XP_015141239.1	-	RefSeq	-	-	-	-	-	-	-	-	-	-
.	4:76087313-76087313	A	downstream_gene_variant	MODIFIER	BST1	422828	Transcript	XM_015285754.3	protein_coding	-	-	-	-	-	-	-	-	-	-	G	G/A	77120	-1	-	EntrezGene	-	-	-	-	-	-	XP_015141240.2	-	RefSeq	-	-	-	-	-	-	-	-	-	-
.	4:76087313-76087313	A	downstream_gene_variant	MODIFIER	BST1	422828	Transcript	XM_015285755.3	protein_coding	-	-	-	-	-	-	-	-	-	-	G	G/A	78834	-1	-	EntrezGene	-	-	-	-	-	-	XP_015141241.2	-	RefSeq	-	-	-	-	-	-	-	-	-	-
.	4:76087313-76087313	A	downstream_gene_variant	MODIFIER	CC2D2A	422830	Transcript	XM_015285800.3	protein_coding	-	-	-	-	-	-	-	-	-	-	G	G/A	134378	-1	-	EntrezGene	-	-	-	-	-	-	XP_015141286.2	-	RefSeq	-	-	-	-	-	-	-	-	-	-
.	4:76087313-76087313	A	downstream_gene_variant	MODIFIER	LDB2	395631	Transcript	XM_025149511.2	protein_coding	-	-	-	-	-	-	-	-	-	-	G	G/A	172812	1	-	EntrezGene	-	-	-	-	-	-	XP_025005279.1	-	RefSeq	-	-	-	-	-	-	-	-	-	-
.	4:76087313-76087313	A	intron_variant	MODIFIER	PROM1	422825	Transcript	XM_025149700.2	protein_coding	-	19/29	-	-	-	-	-	-	-	-	G	G/A	-	1	-	EntrezGene	-	-	-	-	-	-	XP_025005468.1	-	RefSeq	-	-	-	-	-	-	-	-	-	-
.	4:76087313-76087313	A	intron_variant	MODIFIER	PROM1	422825	Transcript	XM_025149701.2	protein_coding	-	19/26	-	-	-	-	-	-	-	-	G	G/A	-	1	-	EntrezGene	-	-	-	-	-	-	XP_025005469.1	-	RefSeq	-	-	-	-	-	-	-	-	-	-
.	4:76087313-76087313	A	downstream_gene_variant	MODIFIER	CC2D2A	422830	Transcript	XM_025150394.2	protein_coding	-	-	-	-	-	-	-	-	-	-	G	G/A	134378	-1	-	EntrezGene	-	-	-	-	-	-	XP_025006162.2	-	RefSeq	-	-	-	-	-	-	-	-	-	-
.	4:76087313-76087313	A	downstream_gene_variant	MODIFIER	LDB2	395631	Transcript	XM_040698708.1	protein_coding	-	-	-	-	-	-	-	-	-	-	G	G/A	176888	1	-	EntrezGene	-	-	-	-	-	-	XP_040554642.1	-	RefSeq	-	-	-	-	-	-	-	-	-	-
.	4:76087313-76087313	A	downstream_gene_variant	MODIFIER	LDB2	395631	Transcript	XM_040698709.1	protein_coding	-	-	-	-	-	-	-	-	-	-	G	G/A	176888	1	-	EntrezGene	-	-	-	-	-	-	XP_040554643.1	-	RefSeq	-	-	-	-	-	-	-	-	-	-
.	4:76087313-76087313	A	downstream_gene_variant	MODIFIER	LDB2	395631	Transcript	XM_040698710.1	protein_coding	-	-	-	-	-	-	-	-	-	-	G	G/A	176888	1	-	EntrezGene	-	-	-	-	-	-	XP_040554644.1	-	RefSeq	-	-	-	-	-	-	-	-	-	-
.	4:76087313-76087313	A	downstream_gene_variant	MODIFIER	LDB2	395631	Transcript	XM_040698711.1	protein_coding	-	-	-	-	-	-	-	-	-	-	G	G/A	172812	1	-	EntrezGene	-	-	-	-	-	-	XP_040554645.1	-	RefSeq	-	-	-	-	-	-	-	-	-	-
.	4:76087313-76087313	A	intron_variant	MODIFIER	PROM1	422825	Transcript	XM_040699028.1	protein_coding	-	19/29	-	-	-	-	-	-	-	-	G	G/A	-	1	-	EntrezGene	-	-	-	-	-	-	XP_040554962.1	-	RefSeq	-	-	-	-	-	-	-	-	-	-
.	4:76087313-76087313	A	intron_variant	MODIFIER	PROM1	422825	Transcript	XM_040699029.1	protein_coding	-	18/28	-	-	-	-	-	-	-	-	G	G/A	-	1	-	EntrezGene	-	-	-	-	-	-	XP_040554963.1	-	RefSeq	-	-	-	-	-	-	-	-	-	-
.	4:76087313-76087313	A	intron_variant	MODIFIER	PROM1	422825	Transcript	XM_040699031.1	protein_coding	-	18/26	-	-	-	-	-	-	-	-	G	G/A	-	1	-	EntrezGene	-	-	-	-	-	-	XP_040554965.1	-	RefSeq	-	-	-	-	-	-	-	-	-	-
.	4:76087313-76087313	A	intron_variant	MODIFIER	PROM1	422825	Transcript	XM_040699032.1	protein_coding	-	19/27	-	-	-	-	-	-	-	-	G	G/A	-	1	-	EntrezGene	-	-	-	-	-	-	XP_040554966.1	-	RefSeq	-	-	-	-	-	-	-	-	-	-
.	4:76087313-76087313	A	intron_variant	MODIFIER	PROM1	422825	Transcript	XM_040699033.1	protein_coding	-	15/22	-	-	-	-	-	-	-	-	G	G/A	-	1	-	EntrezGene	-	-	-	-	-	-	XP_040554967.1	-	RefSeq	-	-	-	-	-	-	-	-	-	-
.	4:76087313-76087313	A	downstream_gene_variant	MODIFIER	CD38	422827	Transcript	XM_040699034.1	protein_coding	-	-	-	-	-	-	-	-	-	-	G	G/A	46020	-1	-	EntrezGene	-	-	-	-	-	-	XP_040554968.1	-	RefSeq	-	-	-	-	-	-	-	-	-	-
.	4:76087313-76087313	A	downstream_gene_variant	MODIFIER	BST1	422828	Transcript	XM_040699035.1	protein_coding	-	-	-	-	-	-	-	-	-	-	G	G/A	78834	-1	-	EntrezGene	-	-	-	-	-	-	XP_040554969.1	-	RefSeq	-	-	-	-	-	-	-	-	-	-
.	4:76087313-76087313	A	downstream_gene_variant	MODIFIER	CC2D2A	422830	Transcript	XM_040700458.1	protein_coding	-	-	-	-	-	-	-	-	-	-	G	G/A	134378	-1	-	EntrezGene	-	-	-	-	-	-	XP_040556392.1	-	RefSeq	-	-	-	-	-	-	-	-	-	-
.	4:76087313-76087313	A	downstream_gene_variant	MODIFIER	CC2D2A	422830	Transcript	XM_040700459.1	protein_coding	-	-	-	-	-	-	-	-	-	-	G	G/A	134378	-1	-	EntrezGene	-	-	-	-	-	-	XP_040556393.1	-	RefSeq	-	-	-	-	-	-	-	-	-	-
.	4:76087313-76087313	A	downstream_gene_variant	MODIFIER	C1QTNF7	422831	Transcript	XM_040700460.1	protein_coding	-	-	-	-	-	-	-	-	-	-	G	G/A	188711	-1	-	EntrezGene	-	-	-	-	-	-	XP_040556394.1	-	RefSeq	-	-	-	-	-	-	-	-	-	-
.	4:76087313-76087313	A	downstream_gene_variant	MODIFIER	C1QTNF7	422831	Transcript	XM_040700461.1	protein_coding	-	-	-	-	-	-	-	-	-	-	G	G/A	188711	-1	-	EntrezGene	-	-	-	-	-	-	XP_040556395.1	-	RefSeq	-	-	-	-	-	-	-	-	-	-
.	4:76087313-76087313	A	downstream_gene_variant	MODIFIER	C1QTNF7	422831	Transcript	XM_040700462.1	protein_coding	-	-	-	-	-	-	-	-	-	-	G	G/A	188711	-1	-	EntrezGene	-	-	-	-	-	-	XP_040556396.1	-	RefSeq	-	-	-	-	-	-	-	-	-	-
.	4:76087313-76087313	A	upstream_gene_variant	MODIFIER	FGFBP1	422826	Transcript	XM_420773.6	protein_coding	-	-	-	-	-	-	-	-	-	-	G	G/A	27551	1	-	EntrezGene	-	-	-	-	-	-	XP_420773.1	-	RefSeq	-	-	-	-	-	-	-	-	-	-
.	4:76087313-76087313	A	upstream_gene_variant	MODIFIER	FBXL5	422829	Transcript	XM_420776.7	protein_coding	-	-	-	-	-	-	-	-	-	-	G	G/A	99650	1	-	EntrezGene	-	-	-	-	-	-	XP_420776.5	-	RefSeq	-	-	-	-	-	-	-	-	-	-
.	4:76087313-76087313	A	downstream_gene_variant	MODIFIER	CC2D2A	422830	Transcript	XM_420777.7	protein_coding	-	-	-	-	-	-	-	-	-	-	G	G/A	134378	-1	-	EntrezGene	-	-	-	-	-	-	XP_420777.4	-	RefSeq	-	-	-	-	-	-	-	-	-	-
.	4:76087313-76087313	A	downstream_gene_variant	MODIFIER	LOC107053291	107053291	Transcript	XR_001466419.2	lncRNA	-	-	-	-	-	-	-	-	-	-	G	G/A	11835	-1	-	EntrezGene	-	-	-	-	-	-	-	-	RefSeq	-	-	-	-	-	-	-	-	-	-
.	4:76087313-76087313	A	intron_variant,non_coding_transcript_variant	MODIFIER	PROM1	422825	Transcript	XR_003074738.2	misc_RNA	-	19/28	-	-	-	-	-	-	-	-	G	G/A	-	1	-	EntrezGene	-	-	-	-	-	-	-	-	RefSeq	-	-	-	-	-	-	-	-	-	-
.	4:76087313-76087313	A	downstream_gene_variant	MODIFIER	LOC121110788	121110788	Transcript	XR_005859963.1	lncRNA	-	-	-	-	-	-	-	-	-	-	G	G/A	1056	-1	-	EntrezGene	-	-	-	-	-	-	-	-	RefSeq	-	-	-	-	-	-	-	-	-	-
.	4:76087313-76087313	A	downstream_gene_variant	MODIFIER	LOC121110788	121110788	Transcript	XR_005859964.1	lncRNA	-	-	-	-	-	-	-	-	-	-	G	G/A	1056	-1	-	EntrezGene	-	-	-	-	-	-	-	-	RefSeq	-	-	-	-	-	-	-	-	-	-
.	4:76087313-76087313	A	downstream_gene_variant	MODIFIER	CC2D2A	422830	Transcript	XR_005859965.1	misc_RNA	-	-	-	-	-	-	-	-	-	-	G	G/A	124487	-1	-	EntrezGene	-	-	-	-	-	-	-	-	RefSeq	-	-	-	-	-	-	-	-	-	-
.	4:76087313-76087313	A	downstream_gene_variant	MODIFIER	CC2D2A	422830	Transcript	XR_005859966.1	misc_RNA	-	-	-	-	-	-	-	-	-	-	G	G/A	132510	-1	-	EntrezGene	-	-	-	-	-	-	-	-	RefSeq	-	-	-	-	-	-	-	-	-	-
.	4:76087313-76087313	A	downstream_gene_variant	MODIFIER	CC2D2A	422830	Transcript	XR_005859967.1	misc_RNA	-	-	-	-	-	-	-	-	-	-	G	G/A	135099	-1	-	EntrezGene	-	-	-	-	-	-	-	-	RefSeq	-	-	-	-	-	-	-	-	-	-
.	4:76087313-76087313	A	upstream_gene_variant	MODIFIER	LOC101751883	101751883	Transcript	XR_005859968.1	lncRNA	-	-	-	-	-	-	-	-	-	-	G	G/A	179853	1	-	EntrezGene	-	-	-	-	-	-	-	-	RefSeq	-	-	-	-	-	-	-	-	-	-
.	5:56013517-56013517	C	upstream_gene_variant	MODIFIER	FBXO34	ENSGALG00010018551	Transcript	ENSGALT00010044871.1	protein_coding	-	-	-	-	-	-	-	-	-	-	T	T/C	180197	-1	-	Uniprot_gn	-	-	-	-	-	P1	ENSGALP00010026790	-	Ensembl	-	-	-	-	-	-	-	-	-	-
.	5:56013517-56013517	C	upstream_gene_variant	MODIFIER	FBXO34	ENSGALG00010018551	Transcript	ENSGALT00010044875.1	protein_coding	-	-	-	-	-	-	-	-	-	-	T	T/C	180182	-1	-	Uniprot_gn	-	-	-	-	-	P1	ENSGALP00010026794	-	Ensembl	-	-	-	-	-	-	-	-	-	-
.	5:56013517-56013517	C	upstream_gene_variant	MODIFIER	FBXO34	ENSGALG00010018551	Transcript	ENSGALT00010044878.1	protein_coding	-	-	-	-	-	-	-	-	-	-	T	T/C	180535	-1	-	Uniprot_gn	-	-	-	-	-	P1	ENSGALP00010026797	-	Ensembl	-	-	-	-	-	-	-	-	-	-
.	5:56013517-56013517	C	upstream_gene_variant	MODIFIER	FBXO34	ENSGALG00010018551	Transcript	ENSGALT00010044881.1	protein_coding	-	-	-	-	-	-	-	-	-	-	T	T/C	180160	-1	-	Uniprot_gn	-	-	-	-	-	P1	ENSGALP00010026800	-	Ensembl	-	-	-	-	-	-	-	-	-	-
.	5:56013517-56013517	C	upstream_gene_variant	MODIFIER	FBXO34	ENSGALG00010018551	Transcript	ENSGALT00010044885.1	protein_coding	-	-	-	-	-	-	-	-	-	-	T	T/C	180203	-1	-	Uniprot_gn	-	-	-	-	-	P1	ENSGALP00010026804	-	Ensembl	-	-	-	-	-	-	-	-	-	-
.	5:56013517-56013517	C	upstream_gene_variant	MODIFIER	FBXO34	ENSGALG00010018551	Transcript	ENSGALT00010044886.1	protein_coding	-	-	-	-	-	-	-	-	-	-	T	T/C	174112	-1	-	Uniprot_gn	-	-	-	-	-	P1	ENSGALP00010026805	-	Ensembl	-	-	-	-	-	-	-	-	-	-
.	5:56013517-56013517	C	upstream_gene_variant	MODIFIER	FBXO34	ENSGALG00010018551	Transcript	ENSGALT00010044887.1	protein_coding	-	-	-	-	-	-	-	-	-	-	T	T/C	180182	-1	-	Uniprot_gn	-	-	-	-	-	P1	ENSGALP00010026806	-	Ensembl	-	-	-	-	-	-	-	-	-	-
.	5:56013517-56013517	C	upstream_gene_variant	MODIFIER	FBXO34	ENSGALG00010018551	Transcript	ENSGALT00010044889.1	protein_coding	-	-	-	-	-	-	-	-	-	-	T	T/C	180182	-1	-	Uniprot_gn	-	-	-	-	-	P1	ENSGALP00010026808	-	Ensembl	-	-	-	-	-	-	-	-	-	-
.	5:56013517-56013517	C	upstream_gene_variant	MODIFIER	FBXO34	ENSGALG00010018551	Transcript	ENSGALT00010044890.1	protein_coding	-	-	-	-	-	-	-	-	-	-	T	T/C	180164	-1	-	Uniprot_gn	-	-	-	-	-	P1	ENSGALP00010026809	-	Ensembl	-	-	-	-	-	-	-	-	-	-
.	5:56013517-56013517	C	downstream_gene_variant	MODIFIER	DLGAP5	ENSGALG00010018564	Transcript	ENSGALT00010044901.1	protein_coding	-	-	-	-	-	-	-	-	-	-	T	T/C	153061	1	-	Uniprot_gn	-	-	-	-	-	A2	ENSGALP00010026817	-	Ensembl	-	-	-	-	-	-	-	-	-	-
.	5:56013517-56013517	C	downstream_gene_variant	MODIFIER	DLGAP5	ENSGALG00010018564	Transcript	ENSGALT00010044907.1	protein_coding	-	-	-	-	-	-	-	-	-	-	T	T/C	152136	1	-	Uniprot_gn	-	-	-	-	-	P2	ENSGALP00010026821	-	Ensembl	-	-	-	-	-	-	-	-	-	-
.	5:56013517-56013517	C	upstream_gene_variant	MODIFIER	LGALS3	ENSGALG00010018593	Transcript	ENSGALT00010044989.1	protein_coding	-	-	-	-	-	-	-	-	-	-	T	T/C	148982	-1	-	EntrezGene	-	-	-	-	-	P1	ENSGALP00010026872	-	Ensembl	-	-	-	-	-	-	-	-	-	-
.	5:56013517-56013517	C	upstream_gene_variant	MODIFIER	LGALS3	ENSGALG00010018593	Transcript	ENSGALT00010044995.1	protein_coding	-	-	-	-	-	-	-	-	-	-	T	T/C	148323	-1	-	EntrezGene	-	-	-	-	-	-	ENSGALP00010026875	-	Ensembl	-	-	-	-	-	-	-	-	-	-
.	5:56013517-56013517	C	upstream_gene_variant	MODIFIER	LGALS3	ENSGALG00010018593	Transcript	ENSGALT00010045003.1	protein_coding	-	-	-	-	-	-	-	-	-	-	T	T/C	147559	-1	-	EntrezGene	-	-	-	-	-	-	ENSGALP00010026881	-	Ensembl	-	-	-	-	-	-	-	-	-	-
.	5:56013517-56013517	C	upstream_gene_variant	MODIFIER	LGALS3	ENSGALG00010018593	Transcript	ENSGALT00010045013.1	protein_coding	-	-	-	-	-	-	-	-	-	-	T	T/C	147449	-1	-	EntrezGene	-	-	-	-	-	-	ENSGALP00010026889	-	Ensembl	-	-	-	-	-	-	-	-	-	-
.	5:56013517-56013517	C	upstream_gene_variant	MODIFIER	MAPK1IP1L	ENSGALG00010018619	Transcript	ENSGALT00010045056.1	protein_coding	-	-	-	-	-	-	-	-	-	-	T	T/C	133498	-1	-	Uniprot_gn	-	-	-	-	-	P2	ENSGALP00010026919	-	Ensembl	-	-	-	-	-	-	-	-	-	-
.	5:56013517-56013517	C	upstream_gene_variant	MODIFIER	MAPK1IP1L	ENSGALG00010018619	Transcript	ENSGALT00010045057.1	protein_coding	-	-	-	-	-	-	-	-	-	-	T	T/C	111685	-1	-	Uniprot_gn	-	-	-	-	-	A2	ENSGALP00010026920	-	Ensembl	-	-	-	-	-	-	-	-	-	-
.	5:56013517-56013517	C	upstream_gene_variant	MODIFIER	SOCS4	ENSGALG00010018750	Transcript	ENSGALT00010045303.1	protein_coding	-	-	-	-	-	-	-	-	-	-	T	T/C	116834	-1	-	EntrezGene	-	-	-	-	-	P1	ENSGALP00010027041	-	Ensembl	-	-	-	-	-	-	-	-	-	-
.	5:56013517-56013517	C	upstream_gene_variant	MODIFIER	SOCS4	ENSGALG00010018750	Transcript	ENSGALT00010045306.1	protein_coding	-	-	-	-	-	-	-	-	-	-	T	T/C	113319	-1	-	EntrezGene	-	-	-	-	-	P1	ENSGALP00010027043	-	Ensembl	-	-	-	-	-	-	-	-	-	-
.	5:56013517-56013517	C	upstream_gene_variant	MODIFIER	SOCS4	ENSGALG00010018750	Transcript	ENSGALT00010045310.1	protein_coding	-	-	-	-	-	-	-	-	-	-	T	T/C	111982	-1	-	EntrezGene	-	-	-	-	-	P1	ENSGALP00010027046	-	Ensembl	-	-	-	-	-	-	-	-	-	-
.	5:56013517-56013517	C	upstream_gene_variant	MODIFIER	SOCS4	ENSGALG00010018750	Transcript	ENSGALT00010045312.1	protein_coding	-	-	-	-	-	-	-	-	-	-	T	T/C	111982	-1	-	EntrezGene	-	-	-	-	-	P1	ENSGALP00010027047	-	Ensembl	-	-	-	-	-	-	-	-	-	-
.	5:56013517-56013517	C	upstream_gene_variant	MODIFIER	SOCS4	ENSGALG00010018750	Transcript	ENSGALT00010045316.1	protein_coding	-	-	-	-	-	-	-	-	-	-	T	T/C	111660	-1	-	EntrezGene	-	-	-	-	-	P1	ENSGALP00010027051	-	Ensembl	-	-	-	-	-	-	-	-	-	-
.	5:56013517-56013517	C	upstream_gene_variant	MODIFIER	SOCS4	ENSGALG00010018750	Transcript	ENSGALT00010045318.1	protein_coding	-	-	-	-	-	-	-	-	-	-	T	T/C	111715	-1	-	EntrezGene	-	-	-	-	-	P1	ENSGALP00010027052	-	Ensembl	-	-	-	-	-	-	-	-	-	-
.	5:56013517-56013517	C	upstream_gene_variant	MODIFIER	SOCS4	ENSGALG00010018750	Transcript	ENSGALT00010045322.1	protein_coding	-	-	-	-	-	-	-	-	-	-	T	T/C	111660	-1	-	EntrezGene	-	-	-	-	-	P1	ENSGALP00010027055	-	Ensembl	-	-	-	-	-	-	-	-	-	-
.	5:56013517-56013517	C	upstream_gene_variant	MODIFIER	SOCS4	ENSGALG00010018750	Transcript	ENSGALT00010045326.1	protein_coding	-	-	-	-	-	-	-	-	-	-	T	T/C	112586	-1	-	EntrezGene	-	-	-	-	-	P1	ENSGALP00010027058	-	Ensembl	-	-	-	-	-	-	-	-	-	-
.	5:56013517-56013517	C	upstream_gene_variant	MODIFIER	SOCS4	ENSGALG00010018750	Transcript	ENSGALT00010045328.1	protein_coding	-	-	-	-	-	-	-	-	-	-	T	T/C	111660	-1	-	EntrezGene	-	-	-	-	-	P1	ENSGALP00010027060	-	Ensembl	-	-	-	-	-	-	-	-	-	-
.	5:56013517-56013517	C	upstream_gene_variant	MODIFIER	SOCS4	ENSGALG00010018750	Transcript	ENSGALT00010045330.1	protein_coding	-	-	-	-	-	-	-	-	-	-	T	T/C	111660	-1	-	EntrezGene	-	-	-	-	-	P1	ENSGALP00010027062	-	Ensembl	-	-	-	-	-	-	-	-	-	-
.	5:56013517-56013517	C	downstream_gene_variant	MODIFIER	WDHD1	ENSGALG00010018780	Transcript	ENSGALT00010045372.1	protein_coding	-	-	-	-	-	-	-	-	-	-	T	T/C	80963	1	-	Uniprot_gn	-	-	-	-	-	-	ENSGALP00010027084	-	Ensembl	-	-	-	-	-	-	-	-	-	-
.	5:56013517-56013517	C	downstream_gene_variant	MODIFIER	WDHD1	ENSGALG00010018780	Transcript	ENSGALT00010045379.1	protein_coding	-	-	-	-	-	-	-	-	-	-	T	T/C	30971	1	-	Uniprot_gn	-	-	-	-	-	P1	ENSGALP00010027087	-	Ensembl	-	-	-	-	-	-	-	-	-	-
.	5:56013517-56013517	C	downstream_gene_variant	MODIFIER	GCH1	ENSGALG00010018806	Transcript	ENSGALT00010045412.1	protein_coding	-	-	-	-	-	-	-	-	-	-	T	T/C	58552	1	-	EntrezGene	-	-	-	-	-	P1	ENSGALP00010027100	-	Ensembl	-	-	-	-	-	-	-	-	-	-
.	5:56013517-56013517	C	downstream_gene_variant	MODIFIER	GCH1	ENSGALG00010018806	Transcript	ENSGALT00010045416.1	protein_coding	-	-	-	-	-	-	-	-	-	-	T	T/C	58552	1	-	EntrezGene	-	-	-	-	-	-	ENSGALP00010027102	-	Ensembl	-	-	-	-	-	-	-	-	-	-
.	5:56013517-56013517	C	intron_variant	MODIFIER	SAMD4A	ENSGALG00010018834	Transcript	ENSGALT00010045466.1	protein_coding	-	2025-02-11	-	-	-	-	-	-	-	-	T	T/C	-	-1	-	Uniprot_gn	-	-	-	-	-	-	ENSGALP00010027124	-	Ensembl	-	-	-	-	-	-	-	-	-	-
.	5:56013517-56013517	C	intron_variant	MODIFIER	SAMD4A	ENSGALG00010018834	Transcript	ENSGALT00010045471.1	protein_coding	-	2025-01-10	-	-	-	-	-	-	-	-	T	T/C	-	-1	-	Uniprot_gn	-	-	-	-	-	P1	ENSGALP00010027127	-	Ensembl	-	-	-	-	-	-	-	-	-	-
.	5:56013517-56013517	C	downstream_gene_variant	MODIFIER	CGRRF1	ENSGALG00010018847	Transcript	ENSGALT00010045512.1	protein_coding	-	-	-	-	-	-	-	-	-	-	T	T/C	23153	-1	-	Uniprot_gn	-	-	-	-	-	-	ENSGALP00010027148	-	Ensembl	-	-	-	-	-	-	-	-	-	-
.	5:56013517-56013517	C	downstream_gene_variant	MODIFIER	CGRRF1	ENSGALG00010018847	Transcript	ENSGALT00010045520.1	protein_coding	-	-	-	-	-	-	-	-	-	-	T	T/C	21604	-1	-	Uniprot_gn	-	-	-	-	-	P1	ENSGALP00010027152	-	Ensembl	-	-	-	-	-	-	-	-	-	-
.	5:56013517-56013517	C	upstream_gene_variant	MODIFIER	GMFB	ENSGALG00010018876	Transcript	ENSGALT00010045628.1	protein_coding	-	-	-	-	-	-	-	-	-	-	T	T/C	34206	1	-	EntrezGene	-	-	-	-	-	-	ENSGALP00010027209	-	Ensembl	-	-	-	-	-	-	-	-	-	-
.	5:56013517-56013517	C	upstream_gene_variant	MODIFIER	GMFB	ENSGALG00010018876	Transcript	ENSGALT00010045632.1	protein_coding	-	-	-	-	-	-	-	-	-	-	T	T/C	34123	1	-	EntrezGene	-	-	-	-	-	-	ENSGALP00010027211	-	Ensembl	-	-	-	-	-	-	-	-	-	-
.	5:56013517-56013517	C	upstream_gene_variant	MODIFIER	GMFB	ENSGALG00010018876	Transcript	ENSGALT00010045637.1	protein_coding	-	-	-	-	-	-	-	-	-	-	T	T/C	34191	1	-	EntrezGene	-	-	-	-	-	-	ENSGALP00010027214	-	Ensembl	-	-	-	-	-	-	-	-	-	-
.	5:56013517-56013517	C	upstream_gene_variant	MODIFIER	GMFB	ENSGALG00010018876	Transcript	ENSGALT00010045640.1	protein_coding	-	-	-	-	-	-	-	-	-	-	T	T/C	34177	1	-	EntrezGene	-	-	-	-	-	P1	ENSGALP00010027216	-	Ensembl	-	-	-	-	-	-	-	-	-	-
.	5:56013517-56013517	C	upstream_gene_variant	MODIFIER	CNIH1	ENSGALG00010018911	Transcript	ENSGALT00010045730.1	protein_coding	-	-	-	-	-	-	-	-	-	-	T	T/C	50990	1	-	EntrezGene	-	-	-	-	-	-	ENSGALP00010027258	-	Ensembl	-	-	-	-	-	-	-	-	-	-
.	5:56013517-56013517	C	upstream_gene_variant	MODIFIER	CNIH1	ENSGALG00010018911	Transcript	ENSGALT00010045738.1	protein_coding	-	-	-	-	-	-	-	-	-	-	T	T/C	51205	1	-	EntrezGene	-	-	-	-	-	-	ENSGALP00010027263	-	Ensembl	-	-	-	-	-	-	-	-	-	-
.	5:56013517-56013517	C	upstream_gene_variant	MODIFIER	CNIH1	ENSGALG00010018911	Transcript	ENSGALT00010045744.1	protein_coding	-	-	-	-	-	-	-	-	-	-	T	T/C	50997	1	-	EntrezGene	-	-	-	-	-	P1	ENSGALP00010027268	-	Ensembl	-	-	-	-	-	-	-	-	-	-
.	5:56013517-56013517	C	downstream_gene_variant	MODIFIER	CDKN3	ENSGALG00010018932	Transcript	ENSGALT00010045809.1	protein_coding	-	-	-	-	-	-	-	-	-	-	T	T/C	57887	-1	-	EntrezGene	-	-	-	-	-	-	ENSGALP00010027301	-	Ensembl	-	-	-	-	-	-	-	-	-	-
.	5:56013517-56013517	C	downstream_gene_variant	MODIFIER	CDKN3	ENSGALG00010018932	Transcript	ENSGALT00010045812.1	protein_coding	-	-	-	-	-	-	-	-	-	-	T	T/C	57558	-1	-	EntrezGene	-	-	-	-	-	-	ENSGALP00010027303	-	Ensembl	-	-	-	-	-	-	-	-	-	-
.	5:56013517-56013517	C	downstream_gene_variant	MODIFIER	CDKN3	ENSGALG00010018932	Transcript	ENSGALT00010045815.1	protein_coding	-	-	-	-	-	-	-	-	-	-	T	T/C	56539	-1	-	EntrezGene	-	-	-	-	-	P1	ENSGALP00010027305	-	Ensembl	-	-	-	-	-	-	-	-	-	-
.	5:56013517-56013517	C	upstream_gene_variant	MODIFIER	-	ENSGALG00010020238	Transcript	ENSGALT00010048851.1	lncRNA	-	-	-	-	-	-	-	-	-	-	T	T/C	140761	1	-	-	-	-	-	-	-	-	-	-	Ensembl	-	-	-	-	-	-	-	-	-	-
.	5:56013517-56013517	C	upstream_gene_variant	MODIFIER	-	ENSGALG00010020239	Transcript	ENSGALT00010048852.1	lncRNA	-	-	-	-	-	-	-	-	-	-	T	T/C	145489	1	-	-	-	-	-	-	-	-	-	-	Ensembl	-	-	-	-	-	-	-	-	-	-
.	5:56013517-56013517	C	downstream_gene_variant	MODIFIER	-	ENSGALG00010020241	Transcript	ENSGALT00010048855.1	lncRNA	-	-	-	-	-	-	-	-	-	-	T	T/C	167598	-1	-	-	-	-	-	-	-	-	-	-	Ensembl	-	-	-	-	-	-	-	-	-	-
.	5:56013517-56013517	C	downstream_gene_variant	MODIFIER	-	ENSGALG00010020242	Transcript	ENSGALT00010048856.1	lncRNA	-	-	-	-	-	-	-	-	-	-	T	T/C	196899	-1	-	-	-	-	-	-	-	-	-	-	Ensembl	-	-	-	-	-	-	-	-	-	-
.	5:56013517-56013517	C	upstream_gene_variant	MODIFIER	-	ENSGALG00010020366	Transcript	ENSGALT00010049195.1	lncRNA	-	-	-	-	-	-	-	-	-	-	T	T/C	162170	1	-	-	-	-	-	-	-	-	-	-	Ensembl	-	-	-	-	-	-	-	-	-	-
.	5:56013517-56013517	C	upstream_gene_variant	MODIFIER	gga-mir-1676	ENSGALG00010020488	Transcript	ENSGALT00010049509.1	miRNA	-	-	-	-	-	-	-	-	-	-	T	T/C	4886	-1	-	miRBase	-	-	-	-	-	-	-	-	Ensembl	-	-	-	-	-	-	-	-	-	-
.	5:56013517-56013517	C	upstream_gene_variant	MODIFIER	FBXO34	423554	Transcript	NM_001031213.1	protein_coding	-	-	-	-	-	-	-	-	-	-	T	T/C	180143	-1	-	EntrezGene	-	-	-	-	-	-	NP_001026384.1	-	RefSeq	-	-	-	-	-	-	-	-	-	-
.	5:56013517-56013517	C	upstream_gene_variant	MODIFIER	-	NM_001031213	Transcript	NM_001031213.1	cDNA	-	-	-	-	-	-	-	-	-	-	T	T/C	180143	-1	-	-	-	-	-	-	-	-	-	-	RefSeq	-	-	-	-	-	-	-	-	-	-
.	5:56013517-56013517	C	upstream_gene_variant	MODIFIER	GMFB	423560	Transcript	NM_001031214.1	protein_coding	-	-	-	-	-	-	-	-	-	-	T	T/C	34194	1	-	EntrezGene	-	-	-	-	-	-	NP_001026385.1	-	RefSeq	-	-	-	-	-	-	-	-	-	-
.	5:56013517-56013517	C	upstream_gene_variant	MODIFIER	-	NM_001031214	Transcript	NM_001031214.2	cDNA	-	-	-	-	-	-	-	-	-	-	T	T/C	34169	1	-	-	-	-	-	-	-	-	-	-	RefSeq	-	-	-	-	-	-	-	-	-	-
.	5:56013517-56013517	C	upstream_gene_variant	MODIFIER	CNIH1	423561	Transcript	NM_001033006.1	protein_coding	-	-	-	-	-	-	-	-	-	-	T	T/C	51075	1	-	EntrezGene	-	-	-	-	-	-	NP_001028178.1	-	RefSeq	-	-	-	-	-	-	-	-	-	-
.	5:56013517-56013517	C	upstream_gene_variant	MODIFIER	-	NM_001033006	Transcript	NM_001033006.2	cDNA	-	-	-	-	-	-	-	-	-	-	T	T/C	51073	1	-	-	-	-	-	-	-	-	-	-	RefSeq	-	-	-	-	-	-	-	-	-	-
.	5:56013517-56013517	C	upstream_gene_variant	MODIFIER	SOCS4	423557	Transcript	NM_001199108.1	protein_coding	-	-	-	-	-	-	-	-	-	-	T	T/C	111699	-1	-	EntrezGene	-	-	-	-	-	-	NP_001186037.1	-	RefSeq	-	-	-	-	-	-	-	-	-	-
.	5:56013517-56013517	C	upstream_gene_variant	MODIFIER	-	NM_001199108	Transcript	NM_001199108.1	cDNA	-	-	-	-	-	-	-	-	-	-	T	T/C	111699	-1	-	-	-	-	-	-	-	-	-	-	RefSeq	-	-	-	-	-	-	-	-	-	-
.	5:56013517-56013517	C	downstream_gene_variant	MODIFIER	CDKN3	423562	Transcript	NM_001252162.1	protein_coding	-	-	-	-	-	-	-	-	-	-	T	T/C	57881	-1	-	EntrezGene	-	-	-	-	-	-	NP_001239091.1	-	RefSeq	-	-	-	-	-	-	-	-	-	-
.	5:56013517-56013517	C	downstream_gene_variant	MODIFIER	-	NM_001252162	Transcript	NM_001252162.1	cDNA	-	-	-	-	-	-	-	-	-	-	T	T/C	57881	-1	-	-	-	-	-	-	-	-	-	-	RefSeq	-	-	-	-	-	-	-	-	-	-
.	5:56013517-56013517	C	upstream_gene_variant	MODIFIER	LGALS3	373917	Transcript	NM_001302800.1	protein_coding	-	-	-	-	-	-	-	-	-	-	T	T/C	147581	-1	-	EntrezGene	-	-	-	-	-	-	NP_001289729.1	-	RefSeq	-	-	-	-	-	-	-	-	-	-
.	5:56013517-56013517	C	upstream_gene_variant	MODIFIER	-	NM_001302800	Transcript	NM_001302800.2	cDNA	-	-	-	-	-	-	-	-	-	-	T	T/C	147587	-1	-	-	-	-	-	-	-	-	-	-	RefSeq	-	-	-	-	-	-	-	-	-	-
.	5:56013517-56013517	C	downstream_gene_variant	MODIFIER	GCH1	396146	Transcript	NM_205223.1	protein_coding	-	-	-	-	-	-	-	-	-	-	T	T/C	60422	1	-	EntrezGene	-	-	-	-	-	-	NP_990554.1	-	RefSeq	-	-	-	-	-	-	-	-	-	-
.	5:56013517-56013517	C	downstream_gene_variant	MODIFIER	-	NM_205223	Transcript	NM_205223.2	cDNA	-	-	-	-	-	-	-	-	-	-	T	T/C	58544	1	-	-	-	-	-	-	-	-	-	-	RefSeq	-	-	-	-	-	-	-	-	-	-
.	5:56013517-56013517	C	upstream_gene_variant	MODIFIER	MIR1676	100315918	Transcript	NR_035169.1	miRNA	-	-	-	-	-	-	-	-	-	-	T	T/C	4886	-1	-	EntrezGene	-	-	-	-	-	-	-	-	RefSeq	-	-	-	-	-	-	-	-	-	-
.	5:56013517-56013517	C	downstream_gene_variant	MODIFIER	CGRRF1	776040	Transcript	XM_001235055.6	protein_coding	-	-	-	-	-	-	-	-	-	-	T	T/C	23149	-1	-	EntrezGene	-	-	-	-	-	-	XP_001235056.2	-	RefSeq	-	-	-	-	-	-	-	-	-	-
.	5:56013517-56013517	C	downstream_gene_variant	MODIFIER	CGRRF1	776040	Transcript	XM_004936486.4	protein_coding	-	-	-	-	-	-	-	-	-	-	T	T/C	23149	-1	-	EntrezGene	-	-	-	-	-	-	XP_004936543.2	-	RefSeq	-	-	-	-	-	-	-	-	-	-
.	5:56013517-56013517	C	upstream_gene_variant	MODIFIER	LGALS3	373917	Transcript	XM_015287256.3	protein_coding	-	-	-	-	-	-	-	-	-	-	T	T/C	147487	-1	-	EntrezGene	-	-	-	-	-	-	XP_015142742.1	-	RefSeq	-	-	-	-	-	-	-	-	-	-
.	5:56013517-56013517	C	upstream_gene_variant	MODIFIER	FBXO34	423554	Transcript	XM_015287511.3	protein_coding	-	-	-	-	-	-	-	-	-	-	T	T/C	180137	-1	-	EntrezGene	-	-	-	-	-	-	XP_015142997.2	-	RefSeq	-	-	-	-	-	-	-	-	-	-
.	5:56013517-56013517	C	upstream_gene_variant	MODIFIER	FBXO34	423554	Transcript	XM_015287512.3	protein_coding	-	-	-	-	-	-	-	-	-	-	T	T/C	180137	-1	-	EntrezGene	-	-	-	-	-	-	XP_015142998.2	-	RefSeq	-	-	-	-	-	-	-	-	-	-
.	5:56013517-56013517	C	upstream_gene_variant	MODIFIER	FBXO34	423554	Transcript	XM_015287514.3	protein_coding	-	-	-	-	-	-	-	-	-	-	T	T/C	180158	-1	-	EntrezGene	-	-	-	-	-	-	XP_015143000.2	-	RefSeq	-	-	-	-	-	-	-	-	-	-
.	5:56013517-56013517	C	upstream_gene_variant	MODIFIER	FBXO34	423554	Transcript	XM_015287515.3	protein_coding	-	-	-	-	-	-	-	-	-	-	T	T/C	180158	-1	-	EntrezGene	-	-	-	-	-	-	XP_015143001.2	-	RefSeq	-	-	-	-	-	-	-	-	-	-
.	5:56013517-56013517	C	upstream_gene_variant	MODIFIER	FBXO34	423554	Transcript	XM_015287516.3	protein_coding	-	-	-	-	-	-	-	-	-	-	T	T/C	180172	-1	-	EntrezGene	-	-	-	-	-	-	XP_015143002.2	-	RefSeq	-	-	-	-	-	-	-	-	-	-
.	5:56013517-56013517	C	upstream_gene_variant	MODIFIER	FBXO34	423554	Transcript	XM_015287517.3	protein_coding	-	-	-	-	-	-	-	-	-	-	T	T/C	180136	-1	-	EntrezGene	-	-	-	-	-	-	XP_015143003.2	-	RefSeq	-	-	-	-	-	-	-	-	-	-
.	5:56013517-56013517	C	upstream_gene_variant	MODIFIER	SOCS4	423557	Transcript	XM_015287524.3	protein_coding	-	-	-	-	-	-	-	-	-	-	T	T/C	111670	-1	-	EntrezGene	-	-	-	-	-	-	XP_015143010.1	-	RefSeq	-	-	-	-	-	-	-	-	-	-
.	5:56013517-56013517	C	downstream_gene_variant	MODIFIER	WDHD1	423558	Transcript	XM_015287925.3	protein_coding	-	-	-	-	-	-	-	-	-	-	T	T/C	80959	1	-	EntrezGene	-	-	-	-	-	-	XP_015143411.1	-	RefSeq	-	-	-	-	-	-	-	-	-	-
.	5:56013517-56013517	C	intron_variant	MODIFIER	SAMD4A	423559	Transcript	XM_015287927.3	protein_coding	-	2025-02-12	-	-	-	-	-	-	-	-	T	T/C	-	-1	-	EntrezGene	-	-	-	-	-	-	XP_015143413.1	-	RefSeq	-	-	-	-	-	-	-	-	-	-
.	5:56013517-56013517	C	intron_variant	MODIFIER	SAMD4A	423559	Transcript	XM_015287928.3	protein_coding	-	2025-02-10	-	-	-	-	-	-	-	-	T	T/C	-	-1	-	EntrezGene	-	-	-	-	-	-	XP_015143414.1	-	RefSeq	-	-	-	-	-	-	-	-	-	-
.	5:56013517-56013517	C	intron_variant	MODIFIER	SAMD4A	423559	Transcript	XM_015287929.3	protein_coding	-	2025-02-11	-	-	-	-	-	-	-	-	T	T/C	-	-1	-	EntrezGene	-	-	-	-	-	-	XP_015143415.1	-	RefSeq	-	-	-	-	-	-	-	-	-	-
.	5:56013517-56013517	C	upstream_gene_variant	MODIFIER	FBXO34	423554	Transcript	XM_025150812.2	protein_coding	-	-	-	-	-	-	-	-	-	-	T	T/C	180571	-1	-	EntrezGene	-	-	-	-	-	-	XP_025006580.2	-	RefSeq	-	-	-	-	-	-	-	-	-	-
.	5:56013517-56013517	C	upstream_gene_variant	MODIFIER	FBXO34	423554	Transcript	XM_040701083.1	protein_coding	-	-	-	-	-	-	-	-	-	-	T	T/C	174333	-1	-	EntrezGene	-	-	-	-	-	-	XP_040557017.1	-	RefSeq	-	-	-	-	-	-	-	-	-	-
.	5:56013517-56013517	C	upstream_gene_variant	MODIFIER	FBXO34	423554	Transcript	XM_040701085.1	protein_coding	-	-	-	-	-	-	-	-	-	-	T	T/C	191864	-1	-	EntrezGene	-	-	-	-	-	-	XP_040557019.1	-	RefSeq	-	-	-	-	-	-	-	-	-	-
.	5:56013517-56013517	C	upstream_gene_variant	MODIFIER	FBXO34	423554	Transcript	XM_040701086.1	protein_coding	-	-	-	-	-	-	-	-	-	-	T	T/C	174333	-1	-	EntrezGene	-	-	-	-	-	-	XP_040557020.1	-	RefSeq	-	-	-	-	-	-	-	-	-	-
.	5:56013517-56013517	C	upstream_gene_variant	MODIFIER	FBXO34	423554	Transcript	XM_040701087.1	protein_coding	-	-	-	-	-	-	-	-	-	-	T	T/C	184306	-1	-	EntrezGene	-	-	-	-	-	-	XP_040557021.1	-	RefSeq	-	-	-	-	-	-	-	-	-	-
.	5:56013517-56013517	C	upstream_gene_variant	MODIFIER	FBXO34	423554	Transcript	XM_040701088.1	protein_coding	-	-	-	-	-	-	-	-	-	-	T	T/C	180571	-1	-	EntrezGene	-	-	-	-	-	-	XP_040557022.1	-	RefSeq	-	-	-	-	-	-	-	-	-	-
.	5:56013517-56013517	C	upstream_gene_variant	MODIFIER	FBXO34	423554	Transcript	XM_040701089.1	protein_coding	-	-	-	-	-	-	-	-	-	-	T	T/C	180136	-1	-	EntrezGene	-	-	-	-	-	-	XP_040557023.1	-	RefSeq	-	-	-	-	-	-	-	-	-	-
.	5:56013517-56013517	C	upstream_gene_variant	MODIFIER	FBXO34	423554	Transcript	XM_040701090.1	protein_coding	-	-	-	-	-	-	-	-	-	-	T	T/C	180136	-1	-	EntrezGene	-	-	-	-	-	-	XP_040557024.1	-	RefSeq	-	-	-	-	-	-	-	-	-	-
.	5:56013517-56013517	C	upstream_gene_variant	MODIFIER	FBXO34	423554	Transcript	XM_040701091.1	protein_coding	-	-	-	-	-	-	-	-	-	-	T	T/C	180136	-1	-	EntrezGene	-	-	-	-	-	-	XP_040557025.1	-	RefSeq	-	-	-	-	-	-	-	-	-	-
.	5:56013517-56013517	C	upstream_gene_variant	MODIFIER	SOCS4	423557	Transcript	XM_040701093.1	protein_coding	-	-	-	-	-	-	-	-	-	-	T	T/C	111670	-1	-	EntrezGene	-	-	-	-	-	-	XP_040557027.1	-	RefSeq	-	-	-	-	-	-	-	-	-	-
.	5:56013517-56013517	C	upstream_gene_variant	MODIFIER	SOCS4	423557	Transcript	XM_040701094.1	protein_coding	-	-	-	-	-	-	-	-	-	-	T	T/C	111986	-1	-	EntrezGene	-	-	-	-	-	-	XP_040557028.1	-	RefSeq	-	-	-	-	-	-	-	-	-	-
.	5:56013517-56013517	C	upstream_gene_variant	MODIFIER	SOCS4	423557	Transcript	XM_040701095.1	protein_coding	-	-	-	-	-	-	-	-	-	-	T	T/C	111986	-1	-	EntrezGene	-	-	-	-	-	-	XP_040557029.1	-	RefSeq	-	-	-	-	-	-	-	-	-	-
.	5:56013517-56013517	C	downstream_gene_variant	MODIFIER	CDKN3	423562	Transcript	XM_040701096.1	protein_coding	-	-	-	-	-	-	-	-	-	-	T	T/C	57880	-1	-	EntrezGene	-	-	-	-	-	-	XP_040557030.1	-	RefSeq	-	-	-	-	-	-	-	-	-	-
.	5:56013517-56013517	C	intron_variant	MODIFIER	SAMD4A	423559	Transcript	XM_040701147.1	protein_coding	-	2025-02-11	-	-	-	-	-	-	-	-	T	T/C	-	-1	-	EntrezGene	-	-	-	-	-	-	XP_040557081.1	-	RefSeq	-	-	-	-	-	-	-	-	-	-
.	5:56013517-56013517	C	downstream_gene_variant	MODIFIER	WDHD1	423558	Transcript	XM_040702049.1	protein_coding	-	-	-	-	-	-	-	-	-	-	T	T/C	80959	1	-	EntrezGene	-	-	-	-	-	-	XP_040557983.1	-	RefSeq	-	-	-	-	-	-	-	-	-	-
.	5:56013517-56013517	C	downstream_gene_variant	MODIFIER	DLGAP5	423555	Transcript	XM_421446.7	protein_coding	-	-	-	-	-	-	-	-	-	-	T	T/C	152133	1	-	EntrezGene	-	-	-	-	-	-	XP_421446.3	-	RefSeq	-	-	-	-	-	-	-	-	-	-
.	5:56013517-56013517	C	downstream_gene_variant	MODIFIER	WDHD1	423558	Transcript	XM_421449.7	protein_coding	-	-	-	-	-	-	-	-	-	-	T	T/C	80959	1	-	EntrezGene	-	-	-	-	-	-	XP_421449.4	-	RefSeq	-	-	-	-	-	-	-	-	-	-
.	5:56013517-56013517	C	upstream_gene_variant	MODIFIER	MAPK1IP1L	423556	Transcript	XM_430071.6	protein_coding	-	-	-	-	-	-	-	-	-	-	T	T/C	133415	-1	-	EntrezGene	-	-	-	-	-	-	XP_430071.2	-	RefSeq	-	-	-	-	-	-	-	-	-	-
.	5:56013517-56013517	C	upstream_gene_variant	MODIFIER	LOC107053603	107053603	Transcript	XR_001466995.3	lncRNA	-	-	-	-	-	-	-	-	-	-	T	T/C	67196	1	-	EntrezGene	-	-	-	-	-	-	-	-	RefSeq	-	-	-	-	-	-	-	-	-	-
.	5:56013517-56013517	C	upstream_gene_variant	MODIFIER	LOC121110909	121110909	Transcript	XR_005860049.1	lncRNA	-	-	-	-	-	-	-	-	-	-	T	T/C	86911	1	-	EntrezGene	-	-	-	-	-	-	-	-	RefSeq	-	-	-	-	-	-	-	-	-	-
.	5:56013517-56013517	C	upstream_gene_variant	MODIFIER	LOC121110910	121110910	Transcript	XR_005860050.1	lncRNA	-	-	-	-	-	-	-	-	-	-	T	T/C	160925	1	-	EntrezGene	-	-	-	-	-	-	-	-	RefSeq	-	-	-	-	-	-	-	-	-	-
.	5:56013517-56013517	C	regulatory_region_variant	MODIFIER	-	-	RegulatoryFeature	ENSGALR5_BF55S	enhancer	-	-	-	-	-	-	-	-	-	-	T	T/C	-	-	-	-	-	-	-	-	-	-	-	-	-	-	-	-	-	-	-	-	-	-	-
.	6:7641679-7641679	G	intron_variant	MODIFIER	CTNNA3	ENSGALG00010009297	Transcript	ENSGALT00010022151.1	protein_coding	-	2025-10-17	-	-	-	-	-	-	-	-	C	C/G	-	1	-	EntrezGene	-	-	-	-	-	P1	ENSGALP00010012707	-	Ensembl	-	-	-	-	-	-	-	-	-	-
.	6:7641679-7641679	G	intron_variant	MODIFIER	CTNNA3	ENSGALG00010009297	Transcript	ENSGALT00010022155.1	protein_coding	-	2025-08-15	-	-	-	-	-	-	-	-	C	C/G	-	1	-	EntrezGene	-	-	-	-	-	-	ENSGALP00010012711	-	Ensembl	-	-	-	-	-	-	-	-	-	-
.	6:7641679-7641679	G	intron_variant	MODIFIER	CTNNA3	ENSGALG00010009297	Transcript	ENSGALT00010022161.1	protein_coding	-	2025-09-16	-	-	-	-	-	-	-	-	C	C/G	-	1	-	EntrezGene	-	-	-	-	-	-	ENSGALP00010012717	-	Ensembl	-	-	-	-	-	-	-	-	-	-
.	6:7641679-7641679	G	intron_variant	MODIFIER	CTNNA3	ENSGALG00010009297	Transcript	ENSGALT00010022162.1	protein_coding	-	2025-09-16	-	-	-	-	-	-	-	-	C	C/G	-	1	-	EntrezGene	-	-	-	-	-	-	ENSGALP00010012718	-	Ensembl	-	-	-	-	-	-	-	-	-	-
.	6:7641679-7641679	G	intron_variant	MODIFIER	CTNNA3	ENSGALG00010009297	Transcript	ENSGALT00010022166.1	protein_coding	-	2025-10-18	-	-	-	-	-	-	-	-	C	C/G	-	1	-	EntrezGene	-	-	-	-	-	-	ENSGALP00010012721	-	Ensembl	-	-	-	-	-	-	-	-	-	-
.	6:7641679-7641679	G	downstream_gene_variant	MODIFIER	CTNNA3	ENSGALG00010009297	Transcript	ENSGALT00010022172.1	protein_coding	-	-	-	-	-	-	-	-	-	-	C	C/G	175251	1	-	EntrezGene	-	-	-	-	-	-	ENSGALP00010012726	-	Ensembl	-	-	-	-	-	-	-	-	-	-
.	6:7641679-7641679	G	upstream_gene_variant	MODIFIER	LRRTM3	ENSGALG00010009317	Transcript	ENSGALT00010022181.1	protein_coding	-	-	-	-	-	-	-	-	-	-	C	C/G	79547	-1	-	EntrezGene	-	-	-	-	-	P1	ENSGALP00010012732	-	Ensembl	-	-	-	-	-	-	-	-	-	-
.	6:7641679-7641679	G	upstream_gene_variant	MODIFIER	-	ENSGALG00010011240	Transcript	ENSGALT00010026837.1	lncRNA	-	-	-	-	-	-	-	-	-	-	C	C/G	194417	1	-	-	-	-	-	-	-	-	-	-	Ensembl	-	-	-	-	-	-	-	-	-	-
.	6:7641679-7641679	G	downstream_gene_variant	MODIFIER	-	ENSGALG00010011376	Transcript	ENSGALT00010027210.1	lncRNA	-	-	-	-	-	-	-	-	-	-	C	C/G	193126	-1	-	-	-	-	-	-	-	-	-	-	Ensembl	-	-	-	-	-	-	-	-	-	-
.	6:7641679-7641679	G	downstream_gene_variant	MODIFIER	-	ENSGALG00010011376	Transcript	ENSGALT00010027211.1	lncRNA	-	-	-	-	-	-	-	-	-	-	C	C/G	193436	-1	-	-	-	-	-	-	-	-	-	-	Ensembl	-	-	-	-	-	-	-	-	-	-
.	6:7641679-7641679	G	downstream_gene_variant	MODIFIER	-	ENSGALG00010011376	Transcript	ENSGALT00010027213.1	lncRNA	-	-	-	-	-	-	-	-	-	-	C	C/G	196925	-1	-	-	-	-	-	-	-	-	-	-	Ensembl	-	-	-	-	-	-	-	-	-	-
.	6:7641679-7641679	G	intron_variant	MODIFIER	CTNNA3	423648	Transcript	NM_001199536.1	protein_coding	-	2025-10-17	-	-	-	-	-	-	-	-	C	C/G	-	1	-	EntrezGene	-	-	-	-	-	-	NP_001186465.1	-	RefSeq	-	-	-	-	-	-	-	-	-	-
.	6:7641679-7641679	G	intron_variant,non_coding_transcript_variant	MODIFIER	-	NM_001199536	Transcript	NM_001199536.2	cDNA	-	2025-10-17	-	-	-	-	-	-	-	-	C	C/G	-	1	-	-	-	-	-	-	-	-	-	-	RefSeq	-	-	-	-	-	-	-	-	-	-
.	6:7641679-7641679	G	upstream_gene_variant	MODIFIER	LRRTM3	423649	Transcript	NM_001199545.1	protein_coding	-	-	-	-	-	-	-	-	-	-	C	C/G	79786	-1	-	EntrezGene	-	-	-	-	-	-	NP_001186474.1	-	RefSeq	-	-	-	-	-	-	-	-	-	-
.	6:7641679-7641679	G	upstream_gene_variant	MODIFIER	-	NM_001199545	Transcript	NM_001199545.1	cDNA	-	-	-	-	-	-	-	-	-	-	C	C/G	79786	-1	-	-	-	-	-	-	-	-	-	-	RefSeq	-	-	-	-	-	-	-	-	-	-
.	6:7641679-7641679	G	intron_variant	MODIFIER	CTNNA3	423648	Transcript	XM_015288094.3	protein_coding	-	2025-10-17	-	-	-	-	-	-	-	-	C	C/G	-	1	-	EntrezGene	-	-	-	-	-	-	XP_015143580.2	-	RefSeq	-	-	-	-	-	-	-	-	-	-
.	6:7641679-7641679	G	intron_variant	MODIFIER	CTNNA3	423648	Transcript	XM_015288096.3	protein_coding	-	2025-10-15	-	-	-	-	-	-	-	-	C	C/G	-	1	-	EntrezGene	-	-	-	-	-	-	XP_015143582.2	-	RefSeq	-	-	-	-	-	-	-	-	-	-
.	6:7641679-7641679	G	intron_variant	MODIFIER	CTNNA3	423648	Transcript	XM_040702351.1	protein_coding	-	2025-10-17	-	-	-	-	-	-	-	-	C	C/G	-	1	-	EntrezGene	-	-	-	-	-	-	XP_040558285.1	-	RefSeq	-	-	-	-	-	-	-	-	-	-
.	6:7641679-7641679	G	intron_variant	MODIFIER	CTNNA3	423648	Transcript	XM_040702352.1	protein_coding	-	2025-11-18	-	-	-	-	-	-	-	-	C	C/G	-	1	-	EntrezGene	-	-	-	-	-	-	XP_040558286.1	-	RefSeq	-	-	-	-	-	-	-	-	-	-
.	6:7641679-7641679	G	intron_variant	MODIFIER	CTNNA3	423648	Transcript	XM_040702353.1	protein_coding	-	2025-12-19	-	-	-	-	-	-	-	-	C	C/G	-	1	-	EntrezGene	-	-	-	-	-	-	XP_040558287.1	-	RefSeq	-	-	-	-	-	-	-	-	-	-
.	6:7641679-7641679	G	intron_variant	MODIFIER	CTNNA3	423648	Transcript	XM_040702354.1	protein_coding	-	2025-09-16	-	-	-	-	-	-	-	-	C	C/G	-	1	-	EntrezGene	-	-	-	-	-	-	XP_040558288.1	-	RefSeq	-	-	-	-	-	-	-	-	-	-
.	6:7641679-7641679	G	intron_variant	MODIFIER	CTNNA3	423648	Transcript	XM_040702355.1	protein_coding	-	2025-07-14	-	-	-	-	-	-	-	-	C	C/G	-	1	-	EntrezGene	-	-	-	-	-	-	XP_040558289.1	-	RefSeq	-	-	-	-	-	-	-	-	-	-
.	6:7641679-7641679	G	intron_variant	MODIFIER	CTNNA3	423648	Transcript	XM_040702356.1	protein_coding	-	2025-10-11	-	-	-	-	-	-	-	-	C	C/G	-	1	-	EntrezGene	-	-	-	-	-	-	XP_040558290.1	-	RefSeq	-	-	-	-	-	-	-	-	-	-
.	6:7641679-7641679	G	intron_variant	MODIFIER	CTNNA3	423648	Transcript	XM_040702357.1	protein_coding	-	2025-03-10	-	-	-	-	-	-	-	-	C	C/G	-	1	-	EntrezGene	-	-	-	-	-	-	XP_040558291.1	-	RefSeq	-	-	-	-	-	-	-	-	-	-
.	6:7641679-7641679	G	downstream_gene_variant	MODIFIER	LOC101748440	101748440	Transcript	XR_003075912.2	lncRNA	-	-	-	-	-	-	-	-	-	-	C	C/G	134418	-1	-	EntrezGene	-	-	-	-	-	-	-	-	RefSeq	-	-	-	-	-	-	-	-	-	-
.	6:7641679-7641679	G	downstream_gene_variant	MODIFIER	CTNNA3	423648	Transcript	XR_005860613.1	misc_RNA	-	-	-	-	-	-	-	-	-	-	C	C/G	577	1	-	EntrezGene	-	-	-	-	-	-	-	-	RefSeq	-	-	-	-	-	-	-	-	-	-
.	6:9691566-9691566	T	upstream_gene_variant	MODIFIER	CCDC6	ENSGALG00010008656	Transcript	ENSGALT00010020532.1	protein_coding	-	-	-	-	-	-	-	-	-	rs313110390	A	A/T	68462	1	-	EntrezGene	-	-	-	-	-	P5	ENSGALP00010011893	-	Ensembl	-	-	-	-	-	-	-	-	-	-
.	6:9691566-9691566	T	upstream_gene_variant	MODIFIER	CCDC6	ENSGALG00010008656	Transcript	ENSGALT00010020536.1	protein_coding	-	-	-	-	-	-	-	-	-	rs313110390	A	A/T	68462	1	-	EntrezGene	-	-	-	-	-	A2	ENSGALP00010011897	-	Ensembl	-	-	-	-	-	-	-	-	-	-
.	6:9691566-9691566	T	upstream_gene_variant	MODIFIER	SLC16A9	ENSGALG00010008666	Transcript	ENSGALT00010020555.1	protein_coding	-	-	-	-	-	-	-	-	-	rs313110390	A	A/T	134536	1	-	EntrezGene	-	-	-	-	-	P1	ENSGALP00010011907	-	Ensembl	-	-	-	-	-	-	-	-	-	-
.	6:9691566-9691566	T	upstream_gene_variant	MODIFIER	-	ENSGALG00010008686	Transcript	ENSGALT00010020601.1	protein_coding	-	-	-	-	-	-	-	-	-	rs313110390	A	A/T	165070	1	-	-	-	-	-	-	-	P1	ENSGALP00010011925	-	Ensembl	-	-	-	-	-	-	-	-	-	-
.	6:9691566-9691566	T	intron_variant	MODIFIER	ANK3	ENSGALG00010009679	Transcript	ENSGALT00010023107.1	protein_coding	-	27/44	-	-	-	-	-	-	-	rs313110390	A	A/T	-	1	-	EntrezGene	-	-	-	-	-	-	ENSGALP00010013369	-	Ensembl	-	-	-	-	-	-	-	-	-	-
.	6:9691566-9691566	T	intron_variant	MODIFIER	ANK3	ENSGALG00010009679	Transcript	ENSGALT00010023109.1	protein_coding	-	27/44	-	-	-	-	-	-	-	rs313110390	A	A/T	-	1	-	EntrezGene	-	-	-	-	-	-	ENSGALP00010013371	-	Ensembl	-	-	-	-	-	-	-	-	-	-
.	6:9691566-9691566	T	intron_variant	MODIFIER	ANK3	ENSGALG00010009679	Transcript	ENSGALT00010023110.1	protein_coding	-	26/42	-	-	-	-	-	-	-	rs313110390	A	A/T	-	1	-	EntrezGene	-	-	-	-	-	-	ENSGALP00010013372	-	Ensembl	-	-	-	-	-	-	-	-	-	-
.	6:9691566-9691566	T	intron_variant	MODIFIER	ANK3	ENSGALG00010009679	Transcript	ENSGALT00010023115.1	protein_coding	-	26/41	-	-	-	-	-	-	-	rs313110390	A	A/T	-	1	-	EntrezGene	-	-	-	-	-	-	ENSGALP00010013374	-	Ensembl	-	-	-	-	-	-	-	-	-	-
.	6:9691566-9691566	T	intron_variant	MODIFIER	ANK3	ENSGALG00010009679	Transcript	ENSGALT00010023121.1	protein_coding	-	26/43	-	-	-	-	-	-	-	rs313110390	A	A/T	-	1	-	EntrezGene	-	-	-	-	-	-	ENSGALP00010013378	-	Ensembl	-	-	-	-	-	-	-	-	-	-
.	6:9691566-9691566	T	intron_variant	MODIFIER	ANK3	ENSGALG00010009679	Transcript	ENSGALT00010023125.1	protein_coding	-	26/43	-	-	-	-	-	-	-	rs313110390	A	A/T	-	1	-	EntrezGene	-	-	-	-	-	A1	ENSGALP00010013382	-	Ensembl	-	-	-	-	-	-	-	-	-	-
.	6:9691566-9691566	T	intron_variant	MODIFIER	ANK3	ENSGALG00010009679	Transcript	ENSGALT00010023130.1	protein_coding	-	26/41	-	-	-	-	-	-	-	rs313110390	A	A/T	-	1	-	EntrezGene	-	-	-	-	-	P4	ENSGALP00010013383	-	Ensembl	-	-	-	-	-	-	-	-	-	-
.	6:9691566-9691566	T	intron_variant	MODIFIER	ANK3	ENSGALG00010009679	Transcript	ENSGALT00010023133.1	protein_coding	-	26/44	-	-	-	-	-	-	-	rs313110390	A	A/T	-	1	-	EntrezGene	-	-	-	-	-	-	ENSGALP00010013384	-	Ensembl	-	-	-	-	-	-	-	-	-	-
.	6:9691566-9691566	T	intron_variant	MODIFIER	ANK3	ENSGALG00010009679	Transcript	ENSGALT00010023139.1	protein_coding	-	27/42	-	-	-	-	-	-	-	rs313110390	A	A/T	-	1	-	EntrezGene	-	-	-	-	-	-	ENSGALP00010013387	-	Ensembl	-	-	-	-	-	-	-	-	-	-
.	6:9691566-9691566	T	intron_variant	MODIFIER	ANK3	ENSGALG00010009679	Transcript	ENSGALT00010023145.1	protein_coding	-	26/41	-	-	-	-	-	-	-	rs313110390	A	A/T	-	1	-	EntrezGene	-	-	-	-	-	-	ENSGALP00010013389	-	Ensembl	-	-	-	-	-	-	-	-	-	-
.	6:9691566-9691566	T	upstream_gene_variant	MODIFIER	-	ENSGALG00010011269	Transcript	ENSGALT00010026890.1	lncRNA	-	-	-	-	-	-	-	-	-	rs313110390	A	A/T	61407	1	-	-	-	-	-	-	-	-	-	-	Ensembl	-	-	-	-	-	-	-	-	-	-
.	6:9691566-9691566	T	upstream_gene_variant	MODIFIER	-	ENSGALG00010011272	Transcript	ENSGALT00010026897.1	lncRNA	-	-	-	-	-	-	-	-	-	rs313110390	A	A/T	130976	1	-	-	-	-	-	-	-	-	-	-	Ensembl	-	-	-	-	-	-	-	-	-	-
.	6:9691566-9691566	T	upstream_gene_variant	MODIFIER	-	ENSGALG00010011272	Transcript	ENSGALT00010026898.1	lncRNA	-	-	-	-	-	-	-	-	-	rs313110390	A	A/T	131012	1	-	-	-	-	-	-	-	-	-	-	Ensembl	-	-	-	-	-	-	-	-	-	-
.	6:9691566-9691566	T	downstream_gene_variant	MODIFIER	-	ENSGALG00010011277	Transcript	ENSGALT00010026907.1	lncRNA	-	-	-	-	-	-	-	-	-	rs313110390	A	A/T	197809	-1	-	-	-	-	-	-	-	-	-	-	Ensembl	-	-	-	-	-	-	-	-	-	-
.	6:9691566-9691566	T	downstream_gene_variant	MODIFIER	-	ENSGALG00010011277	Transcript	ENSGALT00010026909.1	lncRNA	-	-	-	-	-	-	-	-	-	rs313110390	A	A/T	197809	-1	-	-	-	-	-	-	-	-	-	-	Ensembl	-	-	-	-	-	-	-	-	-	-
.	6:9691566-9691566	T	downstream_gene_variant	MODIFIER	-	ENSGALG00010011277	Transcript	ENSGALT00010026910.1	lncRNA	-	-	-	-	-	-	-	-	-	rs313110390	A	A/T	198564	-1	-	-	-	-	-	-	-	-	-	-	Ensembl	-	-	-	-	-	-	-	-	-	-
.	6:9691566-9691566	T	upstream_gene_variant	MODIFIER	-	ENSGALG00010011390	Transcript	ENSGALT00010027245.1	lncRNA	-	-	-	-	-	-	-	-	-	rs313110390	A	A/T	194394	1	-	-	-	-	-	-	-	-	-	-	Ensembl	-	-	-	-	-	-	-	-	-	-
.	6:9691566-9691566	T	upstream_gene_variant	MODIFIER	-	ENSGALG00010011390	Transcript	ENSGALT00010027248.1	lncRNA	-	-	-	-	-	-	-	-	-	rs313110390	A	A/T	194405	1	-	-	-	-	-	-	-	-	-	-	Ensembl	-	-	-	-	-	-	-	-	-	-
.	6:9691566-9691566	T	upstream_gene_variant	MODIFIER	-	ENSGALG00010011390	Transcript	ENSGALT00010027250.1	lncRNA	-	-	-	-	-	-	-	-	-	rs313110390	A	A/T	197234	1	-	-	-	-	-	-	-	-	-	-	Ensembl	-	-	-	-	-	-	-	-	-	-
.	6:9691566-9691566	T	upstream_gene_variant	MODIFIER	-	ENSGALG00010011390	Transcript	ENSGALT00010027251.1	lncRNA	-	-	-	-	-	-	-	-	-	rs313110390	A	A/T	199014	1	-	-	-	-	-	-	-	-	-	-	Ensembl	-	-	-	-	-	-	-	-	-	-
.	6:9691566-9691566	T	upstream_gene_variant	MODIFIER	CCDC6	423666	Transcript	NM_001031221.1	protein_coding	-	-	-	-	-	-	-	-	-	rs313110390	A	A/T	68511	1	-	EntrezGene	-	-	-	-	-	-	NP_001026392.1	-	RefSeq	-	-	-	-	-	-	-	-	-	-
.	6:9691566-9691566	T	upstream_gene_variant	MODIFIER	-	NM_001031221	Transcript	NM_001031221.2	cDNA	-	-	-	-	-	-	-	-	-	rs313110390	A	A/T	68462	1	-	-	-	-	-	-	-	-	-	-	RefSeq	-	-	-	-	-	-	-	-	-	-
.	6:9691566-9691566	T	upstream_gene_variant	MODIFIER	SLC16A9	423667	Transcript	NM_001031222.1	protein_coding	-	-	-	-	-	-	-	-	-	rs313110390	A	A/T	133948	1	-	EntrezGene	-	-	-	-	-	-	NP_001026393.1	-	RefSeq	-	-	-	-	-	-	-	-	-	-
.	6:9691566-9691566	T	upstream_gene_variant	MODIFIER	-	NM_001031222	Transcript	NM_001031222.1	cDNA	-	-	-	-	-	-	-	-	-	rs313110390	A	A/T	133948	1	-	-	-	-	-	-	-	-	-	-	RefSeq	-	-	-	-	-	-	-	-	-	-
.	6:9691566-9691566	T	intron_variant	MODIFIER	ANK3	396309	Transcript	NM_001277097.1	protein_coding	-	26/43	-	-	-	-	-	-	-	rs313110390	A	A/T	-	1	-	EntrezGene	-	-	-	-	-	-	NP_001264026.1	-	RefSeq	-	-	-	-	-	-	-	-	-	-
.	6:9691566-9691566	T	intron_variant,non_coding_transcript_variant	MODIFIER	-	NM_001277097	Transcript	NM_001277097.2	cDNA	-	26/43	-	-	-	-	-	-	-	rs313110390	A	A/T	-	1	-	-	-	-	-	-	-	-	-	-	RefSeq	-	-	-	-	-	-	-	-	-	-
.	6:9691566-9691566	T	upstream_gene_variant	MODIFIER	SLC16A9	423667	Transcript	XM_015288131.3	protein_coding	-	-	-	-	-	-	-	-	-	rs313110390	A	A/T	133974	1	-	EntrezGene	-	-	-	-	-	-	XP_015143617.3	-	RefSeq	-	-	-	-	-	-	-	-	-	-
.	6:9691566-9691566	T	upstream_gene_variant	MODIFIER	SLC16A9	423667	Transcript	XM_015288132.3	protein_coding	-	-	-	-	-	-	-	-	-	rs313110390	A	A/T	134520	1	-	EntrezGene	-	-	-	-	-	-	XP_015143618.3	-	RefSeq	-	-	-	-	-	-	-	-	-	-
.	6:9691566-9691566	T	upstream_gene_variant	MODIFIER	SLC16A9	423667	Transcript	XM_015288133.3	protein_coding	-	-	-	-	-	-	-	-	-	rs313110390	A	A/T	134531	1	-	EntrezGene	-	-	-	-	-	-	XP_015143619.3	-	RefSeq	-	-	-	-	-	-	-	-	-	-
.	6:9691566-9691566	T	upstream_gene_variant	MODIFIER	SLC16A9	423667	Transcript	XM_015288134.3	protein_coding	-	-	-	-	-	-	-	-	-	rs313110390	A	A/T	130989	1	-	EntrezGene	-	-	-	-	-	-	XP_015143620.3	-	RefSeq	-	-	-	-	-	-	-	-	-	-
.	6:9691566-9691566	T	upstream_gene_variant	MODIFIER	SLC16A9	423667	Transcript	XM_015288135.3	protein_coding	-	-	-	-	-	-	-	-	-	rs313110390	A	A/T	130989	1	-	EntrezGene	-	-	-	-	-	-	XP_015143621.3	-	RefSeq	-	-	-	-	-	-	-	-	-	-
.	6:9691566-9691566	T	intron_variant	MODIFIER	ANK3	396309	Transcript	XM_025151500.2	protein_coding	-	27/46	-	-	-	-	-	-	-	rs313110390	A	A/T	-	1	-	EntrezGene	-	-	-	-	-	-	XP_025007268.2	-	RefSeq	-	-	-	-	-	-	-	-	-	-
.	6:9691566-9691566	T	intron_variant	MODIFIER	ANK3	396309	Transcript	XM_040702293.1	protein_coding	-	26/46	-	-	-	-	-	-	-	rs313110390	A	A/T	-	1	-	EntrezGene	-	-	-	-	-	-	XP_040558227.1	-	RefSeq	-	-	-	-	-	-	-	-	-	-
.	6:9691566-9691566	T	intron_variant	MODIFIER	ANK3	396309	Transcript	XM_040702294.1	protein_coding	-	26/46	-	-	-	-	-	-	-	rs313110390	A	A/T	-	1	-	EntrezGene	-	-	-	-	-	-	XP_040558228.1	-	RefSeq	-	-	-	-	-	-	-	-	-	-
.	6:9691566-9691566	T	intron_variant	MODIFIER	ANK3	396309	Transcript	XM_040702295.1	protein_coding	-	26/45	-	-	-	-	-	-	-	rs313110390	A	A/T	-	1	-	EntrezGene	-	-	-	-	-	-	XP_040558229.1	-	RefSeq	-	-	-	-	-	-	-	-	-	-
.	6:9691566-9691566	T	intron_variant	MODIFIER	ANK3	396309	Transcript	XM_040702296.1	protein_coding	-	26/45	-	-	-	-	-	-	-	rs313110390	A	A/T	-	1	-	EntrezGene	-	-	-	-	-	-	XP_040558230.1	-	RefSeq	-	-	-	-	-	-	-	-	-	-
.	6:9691566-9691566	T	intron_variant	MODIFIER	ANK3	396309	Transcript	XM_040702297.1	protein_coding	-	26/44	-	-	-	-	-	-	-	rs313110390	A	A/T	-	1	-	EntrezGene	-	-	-	-	-	-	XP_040558231.1	-	RefSeq	-	-	-	-	-	-	-	-	-	-
.	6:9691566-9691566	T	intron_variant	MODIFIER	ANK3	396309	Transcript	XM_040702298.1	protein_coding	-	26/43	-	-	-	-	-	-	-	rs313110390	A	A/T	-	1	-	EntrezGene	-	-	-	-	-	-	XP_040558232.1	-	RefSeq	-	-	-	-	-	-	-	-	-	-
.	6:9691566-9691566	T	intron_variant	MODIFIER	ANK3	396309	Transcript	XM_040702299.1	protein_coding	-	27/44	-	-	-	-	-	-	-	rs313110390	A	A/T	-	1	-	EntrezGene	-	-	-	-	-	-	XP_040558233.1	-	RefSeq	-	-	-	-	-	-	-	-	-	-
.	6:9691566-9691566	T	intron_variant	MODIFIER	ANK3	396309	Transcript	XM_040702300.1	protein_coding	-	26/43	-	-	-	-	-	-	-	rs313110390	A	A/T	-	1	-	EntrezGene	-	-	-	-	-	-	XP_040558234.1	-	RefSeq	-	-	-	-	-	-	-	-	-	-
.	6:9691566-9691566	T	intron_variant	MODIFIER	ANK3	396309	Transcript	XM_040702301.1	protein_coding	-	26/43	-	-	-	-	-	-	-	rs313110390	A	A/T	-	1	-	EntrezGene	-	-	-	-	-	-	XP_040558235.1	-	RefSeq	-	-	-	-	-	-	-	-	-	-
.	6:9691566-9691566	T	intron_variant	MODIFIER	ANK3	396309	Transcript	XM_040702302.1	protein_coding	-	26/43	-	-	-	-	-	-	-	rs313110390	A	A/T	-	1	-	EntrezGene	-	-	-	-	-	-	XP_040558236.1	-	RefSeq	-	-	-	-	-	-	-	-	-	-
.	6:9691566-9691566	T	intron_variant	MODIFIER	ANK3	396309	Transcript	XM_040702303.1	protein_coding	-	26/43	-	-	-	-	-	-	-	rs313110390	A	A/T	-	1	-	EntrezGene	-	-	-	-	-	-	XP_040558237.1	-	RefSeq	-	-	-	-	-	-	-	-	-	-
.	6:9691566-9691566	T	intron_variant	MODIFIER	ANK3	396309	Transcript	XM_040702304.1	protein_coding	-	2025-04-22	-	-	-	-	-	-	-	rs313110390	A	A/T	-	1	-	EntrezGene	-	-	-	-	-	-	XP_040558238.1	-	RefSeq	-	-	-	-	-	-	-	-	-	-
.	6:9691566-9691566	T	intron_variant	MODIFIER	ANK3	396309	Transcript	XM_040702305.1	protein_coding	-	2025-04-19	-	-	-	-	-	-	-	rs313110390	A	A/T	-	1	-	EntrezGene	-	-	-	-	-	-	XP_040558239.1	-	RefSeq	-	-	-	-	-	-	-	-	-	-
.	6:9691566-9691566	T	upstream_gene_variant	MODIFIER	LOC100857497	100857497	Transcript	XR_003075942.2	misc_RNA	-	-	-	-	-	-	-	-	-	rs313110390	A	A/T	194008	1	-	EntrezGene	-	-	-	-	-	-	-	-	RefSeq	-	-	-	-	-	-	-	-	-	-
.	6:9691566-9691566	T	upstream_gene_variant	MODIFIER	LOC121111153	121111153	Transcript	XR_005860843.1	lncRNA	-	-	-	-	-	-	-	-	-	rs313110390	A	A/T	152428	-1	-	EntrezGene	-	-	-	-	-	-	-	-	RefSeq	-	-	-	-	-	-	-	-	-	-
.	6:9691566-9691566	T	upstream_gene_variant	MODIFIER	LOC100857497	100857497	Transcript	XR_005860846.1	misc_RNA	-	-	-	-	-	-	-	-	-	rs313110390	A	A/T	164479	1	-	EntrezGene	-	-	-	-	-	-	-	-	RefSeq	-	-	-	-	-	-	-	-	-	-
.	6:9691566-9691566	T	upstream_gene_variant	MODIFIER	LOC100857497	100857497	Transcript	XR_005860847.1	misc_RNA	-	-	-	-	-	-	-	-	-	rs313110390	A	A/T	165585	1	-	EntrezGene	-	-	-	-	-	-	-	-	RefSeq	-	-	-	-	-	-	-	-	-	-
.	6:9691566-9691566	T	upstream_gene_variant	MODIFIER	LOC100857497	100857497	Transcript	XR_005860848.1	misc_RNA	-	-	-	-	-	-	-	-	-	rs313110390	A	A/T	164481	1	-	EntrezGene	-	-	-	-	-	-	-	-	RefSeq	-	-	-	-	-	-	-	-	-	-
.	6:9691566-9691566	T	upstream_gene_variant	MODIFIER	LOC100857497	100857497	Transcript	XR_005860849.1	misc_RNA	-	-	-	-	-	-	-	-	-	rs313110390	A	A/T	164477	1	-	EntrezGene	-	-	-	-	-	-	-	-	RefSeq	-	-	-	-	-	-	-	-	-	-
.	6:9691566-9691566	T	upstream_gene_variant	MODIFIER	LOC100857497	100857497	Transcript	XR_005860850.1	misc_RNA	-	-	-	-	-	-	-	-	-	rs313110390	A	A/T	159793	1	-	EntrezGene	-	-	-	-	-	-	-	-	RefSeq	-	-	-	-	-	-	-	-	-	-
.	6:9691566-9691566	T	upstream_gene_variant	MODIFIER	LOC100857497	100857497	Transcript	XR_005860851.1	misc_RNA	-	-	-	-	-	-	-	-	-	rs313110390	A	A/T	164478	1	-	EntrezGene	-	-	-	-	-	-	-	-	RefSeq	-	-	-	-	-	-	-	-	-	-
.	6:9691566-9691566	T	upstream_gene_variant	MODIFIER	LOC100857497	100857497	Transcript	XR_005860852.1	misc_RNA	-	-	-	-	-	-	-	-	-	rs313110390	A	A/T	194008	1	-	EntrezGene	-	-	-	-	-	-	-	-	RefSeq	-	-	-	-	-	-	-	-	-	-
.	6:9691566-9691566	T	downstream_gene_variant	MODIFIER	LOC101749147	101749147	Transcript	XR_005860853.1	lncRNA	-	-	-	-	-	-	-	-	-	rs313110390	A	A/T	112419	-1	-	EntrezGene	-	-	-	-	-	-	-	-	RefSeq	-	-	-	-	-	-	-	-	-	-
.	6:9691566-9691566	T	downstream_gene_variant	MODIFIER	LOC101749147	101749147	Transcript	XR_005860854.1	lncRNA	-	-	-	-	-	-	-	-	-	rs313110390	A	A/T	112419	-1	-	EntrezGene	-	-	-	-	-	-	-	-	RefSeq	-	-	-	-	-	-	-	-	-	-
.	8:15494087-15494087	T	upstream_gene_variant	MODIFIER	LMO4	ENSGALG00010023007	Transcript	ENSGALT00010056020.1	protein_coding	-	-	-	-	-	-	-	-	-	-	C	C/T	28153	-1	-	EntrezGene	-	-	-	-	-	P2	ENSGALP00010033896	-	Ensembl	-	-	-	-	-	-	-	-	-	-
.	8:15494087-15494087	T	upstream_gene_variant	MODIFIER	LMO4	ENSGALG00010023007	Transcript	ENSGALT00010056027.1	protein_coding	-	-	-	-	-	-	-	-	-	-	C	C/T	29527	-1	-	EntrezGene	-	-	-	-	-	A2	ENSGALP00010033901	-	Ensembl	-	-	-	-	-	-	-	-	-	-
.	8:15494087-15494087	T	upstream_gene_variant	MODIFIER	LMO4	ENSGALG00010023007	Transcript	ENSGALT00010056031.1	protein_coding	-	-	-	-	-	-	-	-	-	-	C	C/T	27930	-1	-	EntrezGene	-	-	-	-	-	-	ENSGALP00010033905	-	Ensembl	-	-	-	-	-	-	-	-	-	-
.	8:15494087-15494087	T	downstream_gene_variant	MODIFIER	HS2ST1	ENSGALG00010023030	Transcript	ENSGALT00010056077.1	protein_coding	-	-	-	-	-	-	-	-	-	-	C	C/T	65177	-1	-	EntrezGene	-	-	-	-	-	-	ENSGALP00010033926	-	Ensembl	-	-	-	-	-	-	-	-	-	-
.	8:15494087-15494087	T	downstream_gene_variant	MODIFIER	HS2ST1	ENSGALG00010023030	Transcript	ENSGALT00010056080.1	protein_coding	-	-	-	-	-	-	-	-	-	-	C	C/T	65177	-1	-	EntrezGene	-	-	-	-	-	P1	ENSGALP00010033929	-	Ensembl	-	-	-	-	-	-	-	-	-	-
.	8:15494087-15494087	T	upstream_gene_variant	MODIFIER	SELENOF	ENSGALG00010023059	Transcript	ENSGALT00010056153.1	protein_coding	-	-	-	-	-	-	-	-	-	-	C	C/T	139233	1	-	EntrezGene	-	-	-	-	-	-	ENSGALP00010033976	-	Ensembl	-	-	-	-	-	-	-	-	-	-
.	8:15494087-15494087	T	upstream_gene_variant	MODIFIER	SELENOF	ENSGALG00010023059	Transcript	ENSGALT00010056158.1	protein_coding	-	-	-	-	-	-	-	-	-	-	C	C/T	138664	1	-	EntrezGene	-	-	-	-	-	-	ENSGALP00010033980	-	Ensembl	-	-	-	-	-	-	-	-	-	-
.	8:15494087-15494087	T	upstream_gene_variant	MODIFIER	SELENOF	ENSGALG00010023059	Transcript	ENSGALT00010056175.1	protein_coding	-	-	-	-	-	-	-	-	-	-	C	C/T	137736	1	-	EntrezGene	-	-	-	-	-	P1	ENSGALP00010033993	-	Ensembl	-	-	-	-	-	-	-	-	-	-
.	8:15494087-15494087	T	downstream_gene_variant	MODIFIER	SH3GLB1	ENSGALG00010023087	Transcript	ENSGALT00010056243.1	protein_coding	-	-	-	-	-	-	-	-	-	-	C	C/T	167377	-1	-	EntrezGene	-	-	-	-	-	-	ENSGALP00010034043	-	Ensembl	-	-	-	-	-	-	-	-	-	-
.	8:15494087-15494087	T	downstream_gene_variant	MODIFIER	SH3GLB1	ENSGALG00010023087	Transcript	ENSGALT00010056247.1	protein_coding	-	-	-	-	-	-	-	-	-	-	C	C/T	167379	-1	-	EntrezGene	-	-	-	-	-	-	ENSGALP00010034048	-	Ensembl	-	-	-	-	-	-	-	-	-	-
.	8:15494087-15494087	T	downstream_gene_variant	MODIFIER	SH3GLB1	ENSGALG00010023087	Transcript	ENSGALT00010056253.1	protein_coding	-	-	-	-	-	-	-	-	-	-	C	C/T	167377	-1	-	EntrezGene	-	-	-	-	-	-	ENSGALP00010034052	-	Ensembl	-	-	-	-	-	-	-	-	-	-
.	8:15494087-15494087	T	downstream_gene_variant	MODIFIER	SH3GLB1	ENSGALG00010023087	Transcript	ENSGALT00010056260.1	protein_coding	-	-	-	-	-	-	-	-	-	-	C	C/T	164636	-1	-	EntrezGene	-	-	-	-	-	P1	ENSGALP00010034056	-	Ensembl	-	-	-	-	-	-	-	-	-	-
.	8:15494087-15494087	T	downstream_gene_variant	MODIFIER	CLCA2	ENSGALG00010023101	Transcript	ENSGALT00010056291.1	protein_coding	-	-	-	-	-	-	-	-	-	-	C	C/T	190019	-1	-	Uniprot_gn	-	-	-	-	-	P1	ENSGALP00010034073	-	Ensembl	-	-	-	-	-	-	-	-	-	-
.	8:15494087-15494087	T	upstream_gene_variant	MODIFIER	-	ENSGALG00010024279	Transcript	ENSGALT00010059210.1	lncRNA	-	-	-	-	-	-	-	-	-	-	C	C/T	176691	-1	-	-	-	-	-	-	-	-	-	-	Ensembl	-	-	-	-	-	-	-	-	-	-
.	8:15494087-15494087	T	downstream_gene_variant	MODIFIER	-	ENSGALG00010024281	Transcript	ENSGALT00010059215.1	lncRNA	-	-	-	-	-	-	-	-	-	-	C	C/T	85002	1	-	-	-	-	-	-	-	-	-	-	Ensembl	-	-	-	-	-	-	-	-	-	-
.	8:15494087-15494087	T	downstream_gene_variant	MODIFIER	-	ENSGALG00010024395	Transcript	ENSGALT00010059502.1	lncRNA	-	-	-	-	-	-	-	-	-	-	C	C/T	189351	1	-	-	-	-	-	-	-	-	-	-	Ensembl	-	-	-	-	-	-	-	-	-	-
.	8:15494087-15494087	T	downstream_gene_variant	MODIFIER	-	ENSGALG00010024395	Transcript	ENSGALT00010059503.1	lncRNA	-	-	-	-	-	-	-	-	-	-	C	C/T	182817	1	-	-	-	-	-	-	-	-	-	-	Ensembl	-	-	-	-	-	-	-	-	-	-
.	8:15494087-15494087	T	upstream_gene_variant	MODIFIER	-	ENSGALG00010024397	Transcript	ENSGALT00010059504.1	lncRNA	-	-	-	-	-	-	-	-	-	-	C	C/T	77250	-1	-	-	-	-	-	-	-	-	-	-	Ensembl	-	-	-	-	-	-	-	-	-	-
.	8:15494087-15494087	T	upstream_gene_variant	MODIFIER	-	ENSGALG00010024397	Transcript	ENSGALT00010059505.1	lncRNA	-	-	-	-	-	-	-	-	-	-	C	C/T	77250	-1	-	-	-	-	-	-	-	-	-	-	Ensembl	-	-	-	-	-	-	-	-	-	-
.	8:15494087-15494087	T	upstream_gene_variant	MODIFIER	-	ENSGALG00010024397	Transcript	ENSGALT00010059507.1	lncRNA	-	-	-	-	-	-	-	-	-	-	C	C/T	77250	-1	-	-	-	-	-	-	-	-	-	-	Ensembl	-	-	-	-	-	-	-	-	-	-
.	8:15494087-15494087	T	non_coding_transcript_exon_variant	MODIFIER	-	ENSGALG00010024404	Transcript	ENSGALT00010059516.1	lncRNA	2025-08-13	-	-	-	4243	-	-	-	-	-	C	C/T	-	-1	-	-	-	-	-	-	-	-	-	-	Ensembl	-	-	-	-	-	-	-	-	-	-
.	8:15494087-15494087	T	non_coding_transcript_exon_variant	MODIFIER	-	ENSGALG00010024404	Transcript	ENSGALT00010059520.1	lncRNA	2025-01-04	-	-	-	6618	-	-	-	-	-	C	C/T	-	-1	-	-	-	-	-	-	-	-	-	-	Ensembl	-	-	-	-	-	-	-	-	-	-
.	8:15494087-15494087	T	non_coding_transcript_exon_variant	MODIFIER	-	ENSGALG00010024404	Transcript	ENSGALT00010059524.1	lncRNA	2025-01-05	-	-	-	4534	-	-	-	-	-	C	C/T	-	-1	-	-	-	-	-	-	-	-	-	-	Ensembl	-	-	-	-	-	-	-	-	-	-
.	8:15494087-15494087	T	non_coding_transcript_exon_variant	MODIFIER	-	ENSGALG00010024404	Transcript	ENSGALT00010059530.1	lncRNA	2025-07-10	-	-	-	3916	-	-	-	-	-	C	C/T	-	-1	-	-	-	-	-	-	-	-	-	-	Ensembl	-	-	-	-	-	-	-	-	-	-
.	8:15494087-15494087	T	non_coding_transcript_exon_variant	MODIFIER	-	ENSGALG00010024404	Transcript	ENSGALT00010059534.1	lncRNA	2025-01-03	-	-	-	4534	-	-	-	-	-	C	C/T	-	-1	-	-	-	-	-	-	-	-	-	-	Ensembl	-	-	-	-	-	-	-	-	-	-
.	8:15494087-15494087	T	downstream_gene_variant	MODIFIER	SH3GLB1	424522	Transcript	NM_001006534.1	protein_coding	-	-	-	-	-	-	-	-	-	-	C	C/T	167376	-1	-	EntrezGene	-	-	-	-	-	-	NP_001006534.1	-	RefSeq	-	-	-	-	-	-	-	-	-	-
.	8:15494087-15494087	T	downstream_gene_variant	MODIFIER	-	NM_001006534	Transcript	NM_001006534.2	cDNA	-	-	-	-	-	-	-	-	-	-	C	C/T	167376	-1	-	-	-	-	-	-	-	-	-	-	RefSeq	-	-	-	-	-	-	-	-	-	-
.	8:15494087-15494087	T	upstream_gene_variant	MODIFIER	SELENOF	424521	Transcript	NM_001012926.3	protein_coding	-	-	-	-	-	-	-	-	-	-	C	C/T	138044	1	-	EntrezGene	-	-	-	-	-	-	NP_001012944.2	-	RefSeq	-	-	-	-	-	-	-	-	-	-
.	8:15494087-15494087	T	upstream_gene_variant	MODIFIER	-	NM_001012926	Transcript	NM_001012926.3	cDNA	-	-	-	-	-	-	-	-	-	-	C	C/T	138044	1	-	-	-	-	-	-	-	-	-	-	RefSeq	-	-	-	-	-	-	-	-	-	-
.	8:15494087-15494087	T	upstream_gene_variant	MODIFIER	LMO4	373901	Transcript	NM_204112.1	protein_coding	-	-	-	-	-	-	-	-	-	-	C	C/T	28299	-1	-	EntrezGene	-	-	-	-	-	-	NP_989443.1	-	RefSeq	-	-	-	-	-	-	-	-	-	-
.	8:15494087-15494087	T	upstream_gene_variant	MODIFIER	-	NM_204112	Transcript	NM_204112.2	cDNA	-	-	-	-	-	-	-	-	-	-	C	C/T	28153	-1	-	-	-	-	-	-	-	-	-	-	RefSeq	-	-	-	-	-	-	-	-	-	-
.	8:15494087-15494087	T	downstream_gene_variant	MODIFIER	HS2ST1	395140	Transcript	NM_204481.1	protein_coding	-	-	-	-	-	-	-	-	-	-	C	C/T	68153	-1	-	EntrezGene	-	-	-	-	-	-	NP_989812.1	-	RefSeq	-	-	-	-	-	-	-	-	-	-
.	8:15494087-15494087	T	downstream_gene_variant	MODIFIER	-	NM_204481	Transcript	NM_204481.2	cDNA	-	-	-	-	-	-	-	-	-	-	C	C/T	65177	-1	-	-	-	-	-	-	-	-	-	-	RefSeq	-	-	-	-	-	-	-	-	-	-
.	8:15494087-15494087	T	downstream_gene_variant	MODIFIER	SH3GLB1	424522	Transcript	XM_015290808.3	protein_coding	-	-	-	-	-	-	-	-	-	-	C	C/T	167376	-1	-	EntrezGene	-	-	-	-	-	-	XP_015146294.1	-	RefSeq	-	-	-	-	-	-	-	-	-	-
.	8:15494087-15494087	T	downstream_gene_variant	MODIFIER	SH3GLB1	424522	Transcript	XM_015290809.3	protein_coding	-	-	-	-	-	-	-	-	-	-	C	C/T	167376	-1	-	EntrezGene	-	-	-	-	-	-	XP_015146295.1	-	RefSeq	-	-	-	-	-	-	-	-	-	-
.	8:15494087-15494087	T	upstream_gene_variant	MODIFIER	LMO4	373901	Transcript	XM_025152725.2	protein_coding	-	-	-	-	-	-	-	-	-	-	C	C/T	29285	-1	-	EntrezGene	-	-	-	-	-	-	XP_025008493.1	-	RefSeq	-	-	-	-	-	-	-	-	-	-
.	8:15494087-15494087	T	downstream_gene_variant	MODIFIER	SH3GLB1	424522	Transcript	XM_040704591.1	protein_coding	-	-	-	-	-	-	-	-	-	-	C	C/T	167376	-1	-	EntrezGene	-	-	-	-	-	-	XP_040560525.1	-	RefSeq	-	-	-	-	-	-	-	-	-	-
.	8:15494087-15494087	T	downstream_gene_variant	MODIFIER	CLCA1	424523	Transcript	XM_422360.7	protein_coding	-	-	-	-	-	-	-	-	-	-	C	C/T	190011	-1	-	EntrezGene	-	-	-	-	-	-	XP_422360.3	-	RefSeq	-	-	-	-	-	-	-	-	-	-
.	8:15494087-15494087	T	upstream_gene_variant	MODIFIER	LOC107053983	107053983	Transcript	XR_001467849.3	lncRNA	-	-	-	-	-	-	-	-	-	-	C	C/T	184468	1	-	EntrezGene	-	-	-	-	-	-	-	-	RefSeq	-	-	-	-	-	-	-	-	-	-
.	8:15494087-15494087	T	downstream_gene_variant	MODIFIER	LOC101750715	101750715	Transcript	XR_005862061.1	lncRNA	-	-	-	-	-	-	-	-	-	-	C	C/T	42212	1	-	EntrezGene	-	-	-	-	-	-	-	-	RefSeq	-	-	-	-	-	-	-	-	-	-
.	8:15494087-15494087	T	downstream_gene_variant	MODIFIER	LOC101750715	101750715	Transcript	XR_005862062.1	lncRNA	-	-	-	-	-	-	-	-	-	-	C	C/T	42212	1	-	EntrezGene	-	-	-	-	-	-	-	-	RefSeq	-	-	-	-	-	-	-	-	-	-
.	8:15494087-15494087	T	downstream_gene_variant	MODIFIER	LOC101750715	101750715	Transcript	XR_005862063.1	lncRNA	-	-	-	-	-	-	-	-	-	-	C	C/T	42212	1	-	EntrezGene	-	-	-	-	-	-	-	-	RefSeq	-	-	-	-	-	-	-	-	-	-
.	8:15494087-15494087	T	downstream_gene_variant	MODIFIER	LOC101750715	101750715	Transcript	XR_005862064.1	lncRNA	-	-	-	-	-	-	-	-	-	-	C	C/T	42212	1	-	EntrezGene	-	-	-	-	-	-	-	-	RefSeq	-	-	-	-	-	-	-	-	-	-
.	8:15494087-15494087	T	downstream_gene_variant	MODIFIER	LOC101750715	101750715	Transcript	XR_005862065.1	lncRNA	-	-	-	-	-	-	-	-	-	-	C	C/T	37875	1	-	EntrezGene	-	-	-	-	-	-	-	-	RefSeq	-	-	-	-	-	-	-	-	-	-
.	8:15494087-15494087	T	upstream_gene_variant	MODIFIER	LOC121111358	121111358	Transcript	XR_005862066.1	lncRNA	-	-	-	-	-	-	-	-	-	-	C	C/T	79334	-1	-	EntrezGene	-	-	-	-	-	-	-	-	RefSeq	-	-	-	-	-	-	-	-	-	-
.	8:15494087-15494087	T	upstream_gene_variant	MODIFIER	LOC121111358	121111358	Transcript	XR_005862067.1	lncRNA	-	-	-	-	-	-	-	-	-	-	C	C/T	79196	-1	-	EntrezGene	-	-	-	-	-	-	-	-	RefSeq	-	-	-	-	-	-	-	-	-	-
.	8:15494087-15494087	T	non_coding_transcript_exon_variant	MODIFIER	LOC101750929	101750929	Transcript	XR_005862068.1	lncRNA	2025-06-09	-	-	-	20311	-	-	-	-	-	C	C/T	-	-1	-	EntrezGene	-	-	-	-	-	-	-	-	RefSeq	-	-	-	-	-	-	-	-	-	-
.	8:15494087-15494087	T	non_coding_transcript_exon_variant	MODIFIER	LOC101750929	101750929	Transcript	XR_005862069.1	lncRNA	2025-06-10	-	-	-	20311	-	-	-	-	-	C	C/T	-	-1	-	EntrezGene	-	-	-	-	-	-	-	-	RefSeq	-	-	-	-	-	-	-	-	-	-
.	8:15494087-15494087	T	non_coding_transcript_exon_variant	MODIFIER	LOC101750929	101750929	Transcript	XR_005862070.1	lncRNA	2025-06-09	-	-	-	19062	-	-	-	-	-	C	C/T	-	-1	-	EntrezGene	-	-	-	-	-	-	-	-	RefSeq	-	-	-	-	-	-	-	-	-	-
.	8:15494087-15494087	T	non_coding_transcript_exon_variant	MODIFIER	LOC101750929	101750929	Transcript	XR_005862071.1	lncRNA	2025-06-09	-	-	-	20308	-	-	-	-	-	C	C/T	-	-1	-	EntrezGene	-	-	-	-	-	-	-	-	RefSeq	-	-	-	-	-	-	-	-	-	-
.	8:15494087-15494087	T	non_coding_transcript_exon_variant	MODIFIER	LOC101750929	101750929	Transcript	XR_005862072.1	lncRNA	2025-07-10	-	-	-	19173	-	-	-	-	-	C	C/T	-	-1	-	EntrezGene	-	-	-	-	-	-	-	-	RefSeq	-	-	-	-	-	-	-	-	-	-
.	8:15494087-15494087	T	non_coding_transcript_exon_variant	MODIFIER	LOC101750929	101750929	Transcript	XR_005862073.1	lncRNA	2025-06-10	-	-	-	20311	-	-	-	-	-	C	C/T	-	-1	-	EntrezGene	-	-	-	-	-	-	-	-	RefSeq	-	-	-	-	-	-	-	-	-	-

## Sheet: Supplementary Table S3
Supplementary Table S3 Candidate gene enrichment analysis
ID	Description	p.adjust	geneID
BP
GO:0048704	embryonic skeletal system morphogenesis	6.89962e-06	HOXA3/HOXA4/HOXA6/HOXA7/HOXA9/HOXA11
GO:0009952	anterior/posterior pattern specification	1.20484e-05	HOXA3/HOXA4/HOXA5/HOXA6/HOXA7/HOXA9/HOXA11
GO:0048706	embryonic skeletal system development	1.20484e-05	HOXA3/HOXA4/HOXA6/HOXA7/HOXA9/HOXA11
GO:0006357	regulation of transcription by RNA polymerase II	9.68669e-05	HOXA13/HOXA2/HOXA3/HOXA4/HOXA5/HOXA6/HOXA7/HOXA9/HOXA11/NFIC/ZBTB7A/GTF2H5/LCORL/LDB2
GO:0006366	transcription by RNA polymerase II	0.000106402	HOXA13/HOXA2/HOXA3/HOXA4/HOXA5/HOXA6/HOXA7/HOXA9/HOXA11/NFIC/ZBTB7A/GTF2H5/LCORL/LDB2
GO:0003002	regionalization	0.000107791	HOXA3/HOXA4/HOXA5/HOXA6/HOXA7/HOXA9/HOXA11
GO:0043009	chordate embryonic development	0.00029636	HOXA3/HOXA4/HOXA6/HOXA7/HOXA9/HOXA11
GO:0048705	skeletal system morphogenesis	0.00029636	HOXA3/HOXA4/HOXA6/HOXA7/HOXA9/HOXA11
GO:0007389	pattern specification process	0.00029636	HOXA3/HOXA4/HOXA5/HOXA6/HOXA7/HOXA9/HOXA11
GO:0006355	regulation of transcription, DNA-templated	0.000523633	HOXA13/HOXA2/HOXA3/HOXA4/HOXA5/HOXA6/HOXA7/HOXA9/HOXA11/NFIC/ZBTB7A/GTF2H5/LCORL/LDB2
GO:1903506	regulation of nucleic acid-templated transcription	0.000523633	HOXA13/HOXA2/HOXA3/HOXA4/HOXA5/HOXA6/HOXA7/HOXA9/HOXA11/NFIC/ZBTB7A/GTF2H5/LCORL/LDB2
GO:2001141	regulation of RNA biosynthetic process	0.000523633	HOXA13/HOXA2/HOXA3/HOXA4/HOXA5/HOXA6/HOXA7/HOXA9/HOXA11/NFIC/ZBTB7A/GTF2H5/LCORL/LDB2
GO:0009792	embryo development ending in birth or egg hatching	0.000523633	HOXA3/HOXA4/HOXA6/HOXA7/HOXA9/HOXA11
GO:0048562	embryonic organ morphogenesis	0.000523633	HOXA3/HOXA4/HOXA6/HOXA7/HOXA9/HOXA11
GO:0018130	heterocycle biosynthetic process	0.000528512	HOXA13/HOXA2/HOXA3/HOXA4/HOXA5/HOXA6/HOXA7/HOXA9/HOXA11/NFIC/ZBTB7A/GTF2H5/LCORL/LDB2/GCH1
GO:0019438	aromatic compound biosynthetic process	0.000528512	HOXA13/HOXA2/HOXA3/HOXA4/HOXA5/HOXA6/HOXA7/HOXA9/HOXA11/NFIC/ZBTB7A/GTF2H5/LCORL/LDB2/GCH1
GO:0031326	regulation of cellular biosynthetic process	0.000528512	HOXA13/HOXA2/HOXA3/HOXA4/HOXA5/HOXA6/HOXA7/HOXA9/HOXA11/NFIC/ZBTB7A/GTF2H5/LCORL/LDB2/GCH1
GO:0006351	transcription, DNA-templated	0.000528512	HOXA13/HOXA2/HOXA3/HOXA4/HOXA5/HOXA6/HOXA7/HOXA9/HOXA11/NFIC/ZBTB7A/GTF2H5/LCORL/LDB2
GO:0097659	nucleic acid-templated transcription	0.000528512	HOXA13/HOXA2/HOXA3/HOXA4/HOXA5/HOXA6/HOXA7/HOXA9/HOXA11/NFIC/ZBTB7A/GTF2H5/LCORL/LDB2
GO:0032774	RNA biosynthetic process	0.000528512	HOXA13/HOXA2/HOXA3/HOXA4/HOXA5/HOXA6/HOXA7/HOXA9/HOXA11/NFIC/ZBTB7A/GTF2H5/LCORL/LDB2
GO:0009889	regulation of biosynthetic process	0.000528512	HOXA13/HOXA2/HOXA3/HOXA4/HOXA5/HOXA6/HOXA7/HOXA9/HOXA11/NFIC/ZBTB7A/GTF2H5/LCORL/LDB2/GCH1
GO:1901362	organic cyclic compound biosynthetic process	0.000671294	HOXA13/HOXA2/HOXA3/HOXA4/HOXA5/HOXA6/HOXA7/HOXA9/HOXA11/NFIC/ZBTB7A/GTF2H5/LCORL/LDB2/GCH1
GO:0001501	skeletal system development	0.000671294	HOXA3/HOXA4/HOXA6/HOXA7/HOXA9/HOXA11/TAPT1
GO:0051252	regulation of RNA metabolic process	0.000739546	HOXA13/HOXA2/HOXA3/HOXA4/HOXA5/HOXA6/HOXA7/HOXA9/HOXA11/NFIC/ZBTB7A/GTF2H5/LCORL/LDB2
GO:0048598	embryonic morphogenesis	0.000937858	HOXA3/HOXA4/HOXA6/HOXA7/HOXA9/HOXA11/HS2ST1
GO:0034654	nucleobase-containing compound biosynthetic process	0.00134586	HOXA13/HOXA2/HOXA3/HOXA4/HOXA5/HOXA6/HOXA7/HOXA9/HOXA11/NFIC/ZBTB7A/GTF2H5/LCORL/LDB2
GO:2000112	regulation of cellular macromolecule biosynthetic process	0.00134586	HOXA13/HOXA2/HOXA3/HOXA4/HOXA5/HOXA6/HOXA7/HOXA9/HOXA11/NFIC/ZBTB7A/GTF2H5/LCORL/LDB2
GO:0010556	regulation of macromolecule biosynthetic process	0.00140065	HOXA13/HOXA2/HOXA3/HOXA4/HOXA5/HOXA6/HOXA7/HOXA9/HOXA11/NFIC/ZBTB7A/GTF2H5/LCORL/LDB2
GO:0019219	regulation of nucleobase-containing compound metabolic process	0.00142238	HOXA13/HOXA2/HOXA3/HOXA4/HOXA5/HOXA6/HOXA7/HOXA9/HOXA11/NFIC/ZBTB7A/GTF2H5/LCORL/LDB2
GO:0048568	embryonic organ development	0.00150735	HOXA3/HOXA4/HOXA6/HOXA7/HOXA9/HOXA11
GO:0009790	embryo development	0.00652226	HOXA3/HOXA4/HOXA6/HOXA7/HOXA9/HOXA11/HS2ST1
GO:0009887	animal organ morphogenesis	0.00652226	HOXA3/HOXA4/HOXA6/HOXA7/HOXA9/HOXA11/HS2ST1
GO:0060675	ureteric bud morphogenesis	0.0812136	HOXA11/HS2ST1
GO:0061036	positive regulation of cartilage development	0.0812136	HOXA11/TAPT1
GO:0061333	renal tubule morphogenesis	0.0812136	HOXA11/HS2ST1
GO:0072028	nephron morphogenesis	0.0812136	HOXA11/HS2ST1
GO:0072078	nephron tubule morphogenesis	0.0812136	HOXA11/HS2ST1
GO:0072088	nephron epithelium morphogenesis	0.0812136	HOXA11/HS2ST1
GO:0072171	mesonephric tubule morphogenesis	0.0812136	HOXA11/HS2ST1
GO:0060993	kidney morphogenesis	0.0873671	HOXA11/HS2ST1
GO:0061326	renal tubule development	0.0873671	HOXA11/HS2ST1
GO:0072080	nephron tubule development	0.0873671	HOXA11/HS2ST1
GO:0072006	nephron development	0.0955545	HOXA11/HS2ST1
GO:0072009	nephron epithelium development	0.0955545	HOXA11/HS2ST1
GO:0001657	ureteric bud development	0.147962	HOXA11/HS2ST1
GO:0001823	mesonephros development	0.153054	HOXA11/HS2ST1
GO:0072163	mesonephric epithelium development	0.153054	HOXA11/HS2ST1
GO:0072164	mesonephric tubule development	0.153054	HOXA11/HS2ST1
GO:0030336	negative regulation of cell migration	0.179758	FAM60A/HOXA7
GO:0072073	kidney epithelium development	0.1916	HOXA11/HS2ST1
GO:2000146	negative regulation of cell motility	0.203497	FAM60A/HOXA7
GO:0051271	negative regulation of cellular component movement	0.211369	FAM60A/HOXA7
GO:0061035	regulation of cartilage development	0.211369	HOXA11/TAPT1
GO:0001822	kidney development	0.219126	HOXA11/HS2ST1
GO:0072001	renal system development	0.219126	HOXA11/HS2ST1
GO:0001655	urogenital system development	0.230819	HOXA11/HS2ST1
GO:0040013	negative regulation of locomotion	0.242522	FAM60A/HOXA7
GO:0048513	animal organ development	0.246881	HOXA3/HOXA4/HOXA6/HOXA7/HOXA9/HOXA11/TAPT1/HS2ST1
GO:0060562	epithelial tube morphogenesis	0.333558	HOXA11/HS2ST1
GO:0048863	stem cell differentiation	0.345478	HOXA7/TAPT1
GO:0060348	bone development	0.35513	HOXA11/TAPT1
GO:0009653	anatomical structure morphogenesis	0.35513	HOXA3/HOXA4/HOXA6/HOXA7/HOXA9/HOXA11/HS2ST1
GO:0000122	negative regulation of transcription by RNA polymerase II	0.358553	HOXA7/ZBTB7A/LDB2
GO:0035239	tube morphogenesis	0.47647	HOXA7/HOXA11/HS2ST1
GO:0002761	regulation of myeloid leukocyte differentiation	0.499283	HOXA7
GO:0005976	polysaccharide metabolic process	0.499283	HS2ST1
GO:0006289	nucleotide-excision repair	0.499283	GTF2H5
GO:0006367	transcription initiation from RNA polymerase II promoter	0.499283	GTF2H5
GO:0030166	proteoglycan biosynthetic process	0.499283	HS2ST1
GO:0032507	maintenance of protein location in cell	0.499283	TAPT1
GO:0042274	ribosomal small subunit biogenesis	0.499283	GTF2H5
GO:0042398	cellular modified amino acid biosynthetic process	0.499283	GCH1
GO:0046173	polyol biosynthetic process	0.499283	GCH1
GO:0048645	animal organ formation	0.499283	HOXA11
GO:0071479	cellular response to ionizing radiation	0.499283	GTF2H5
GO:0051216	cartilage development	0.499283	HOXA11/TAPT1
GO:0061448	connective tissue development	0.499283	HOXA11/TAPT1
GO:0001838	embryonic epithelial tube formation	0.499283	HS2ST1
GO:0006029	proteoglycan metabolic process	0.499283	HS2ST1
GO:0009566	fertilization	0.499283	HOXA11
GO:0034637	cellular carbohydrate biosynthetic process	0.499283	HS2ST1
GO:0070972	protein localization to endoplasmic reticulum	0.499283	TAPT1
GO:0016331	morphogenesis of embryonic epithelium	0.499283	HS2ST1
GO:0120034	positive regulation of plasma membrane bounded cell projection assembly	0.499283	TAPT1
GO:0002009	morphogenesis of an epithelium	0.499283	HOXA11/HS2ST1
GO:0060429	epithelium development	0.499283	HOXA7/HOXA11/HS2ST1
GO:0035295	tube development	0.499283	HOXA7/HOXA11/HS2ST1
GO:0045185	maintenance of protein location	0.499283	TAPT1
GO:0051101	regulation of DNA binding	0.499283	ZBTB7A
GO:0002685	regulation of leukocyte migration	0.499283	HOXA7
GO:0009913	epidermal cell differentiation	0.499283	HOXA7
GO:0043588	skin development	0.499283	HOXA7
GO:0048754	branching morphogenesis of an epithelial tube	0.499283	HOXA11
GO:0051017	actin filament bundle assembly	0.499283	DMD
GO:0060351	cartilage development involved in endochondral bone morphogenesis	0.499283	HOXA11
GO:0061572	actin filament bundle organization	0.499283	DMD
GO:2000027	regulation of animal organ morphogenesis	0.499283	HOXA11
GO:0001707	mesoderm formation	0.499283	HOXA11
GO:0001952	regulation of cell-matrix adhesion	0.499283	HOXA7
GO:0014032	neural crest cell development	0.499283	TAPT1
GO:0014033	neural crest cell differentiation	0.499283	TAPT1
GO:0019751	polyol metabolic process	0.499283	GCH1
GO:0061138	morphogenesis of a branching epithelium	0.499283	HOXA11
GO:0045596	negative regulation of cell differentiation	0.499283	FAM60A/HOXA7
GO:0001708	cell fate specification	0.499283	HOXA11
GO:0001763	morphogenesis of a branching structure	0.499283	HOXA11
GO:0009953	dorsal/ventral pattern formation	0.499283	HOXA11
GO:0030856	regulation of epithelial cell differentiation	0.499283	HOXA7
GO:0044782	cilium organization	0.499283	TAPT1
GO:0046942	carboxylic acid transport	0.499283	SLC16A9
GO:0048332	mesoderm morphogenesis	0.499283	HOXA11
GO:0048864	stem cell development	0.499283	TAPT1
GO:0060271	cilium assembly	0.499283	TAPT1
GO:0072175	epithelial tube formation	0.499283	HS2ST1
GO:0045892	negative regulation of transcription, DNA-templated	0.499283	HOXA7/ZBTB7A/LDB2
GO:1902679	negative regulation of RNA biosynthetic process	0.499283	HOXA7/ZBTB7A/LDB2
GO:1903507	negative regulation of nucleic acid-templated transcription	0.499283	HOXA7/ZBTB7A/LDB2
GO:2000026	regulation of multicellular organismal development	0.499283	HOXA7/HOXA11/TAPT1
GO:0006352	DNA-templated transcription, initiation	0.508825	GTF2H5
GO:0014031	mesenchymal cell development	0.508825	TAPT1
GO:0035148	tube formation	0.508825	HS2ST1
GO:0060350	endochondral bone morphogenesis	0.508825	HOXA11
GO:0030326	embryonic limb morphogenesis	0.513309	HOXA11
GO:0032330	regulation of chondrocyte differentiation	0.513309	HOXA11
GO:0060491	regulation of cell projection assembly	0.513309	TAPT1
GO:0120032	regulation of plasma membrane bounded cell projection assembly	0.513309	TAPT1
GO:0006364	rRNA processing	0.513309	GTF2H5
GO:0008544	epidermis development	0.513309	HOXA7
GO:0035113	embryonic appendage morphogenesis	0.513309	HOXA11
GO:0045637	regulation of myeloid cell differentiation	0.513309	HOXA7
GO:0060349	bone morphogenesis	0.513309	HOXA11
GO:1902105	regulation of leukocyte differentiation	0.513309	HOXA7
GO:0051253	negative regulation of RNA metabolic process	0.513309	HOXA7/ZBTB7A/LDB2
GO:0048729	tissue morphogenesis	0.513309	HOXA11/HS2ST1
GO:0002573	myeloid leukocyte differentiation	0.513309	HOXA7
GO:0007498	mesoderm development	0.513309	HOXA11
GO:0008584	male gonad development	0.513309	HOXA11
GO:0010212	response to ionizing radiation	0.513309	GTF2H5
GO:0016072	rRNA metabolic process	0.513309	GTF2H5
GO:0046546	development of primary male sexual characteristics	0.513309	HOXA11
GO:0015711	organic anion transport	0.51993	SLC16A9
GO:0046165	alcohol biosynthetic process	0.51993	GCH1
GO:0046661	male sex differentiation	0.51993	HOXA11
GO:0051604	protein maturation	0.51993	DOHH
GO:0048646	anatomical structure formation involved in morphogenesis	0.51993	HOXA7/HOXA11/HS2ST1
GO:0030334	regulation of cell migration	0.521328	FAM60A/HOXA7
GO:0009888	tissue development	0.521328	HOXA7/HOXA11/TAPT1/HS2ST1
GO:0010810	regulation of cell-substrate adhesion	0.521328	HOXA7
GO:0035108	limb morphogenesis	0.521328	HOXA11
GO:0031328	positive regulation of cellular biosynthetic process	0.521328	HOXA7/HOXA11/LDB2/GCH1
GO:2000145	regulation of cell motility	0.521328	FAM60A/HOXA7
GO:0001704	formation of primary germ layer	0.521328	HOXA11
GO:0007160	cell-matrix adhesion	0.521328	HOXA7
GO:0035107	appendage morphogenesis	0.521328	HOXA11
GO:0050900	leukocyte migration	0.521328	HOXA7
GO:0051651	maintenance of location in cell	0.521328	TAPT1
GO:0051093	negative regulation of developmental process	0.524144	FAM60A/HOXA7
GO:0009891	positive regulation of biosynthetic process	0.524144	HOXA7/HOXA11/LDB2/GCH1
GO:0071478	cellular response to radiation	0.530893	GTF2H5
GO:0002062	chondrocyte differentiation	0.546328	HOXA11
GO:0040012	regulation of locomotion	0.546328	FAM60A/HOXA7
GO:0051270	regulation of cellular component movement	0.546328	FAM60A/HOXA7
GO:0045934	negative regulation of nucleobase-containing compound metabolic process	0.549005	HOXA7/ZBTB7A/LDB2
GO:0007283	spermatogenesis	0.5517	HOXA11
GO:2000113	negative regulation of cellular macromolecule biosynthetic process	0.554087	HOXA7/ZBTB7A/LDB2
GO:0010558	negative regulation of macromolecule biosynthetic process	0.554087	HOXA7/ZBTB7A/LDB2
GO:0048232	male gamete generation	0.554087	HOXA11
GO:0031327	negative regulation of cellular biosynthetic process	0.554087	HOXA7/ZBTB7A/LDB2
GO:0006575	cellular modified amino acid metabolic process	0.554087	GCH1
GO:0006790	sulfur compound metabolic process	0.554087	HS2ST1
GO:0007162	negative regulation of cell adhesion	0.554087	HOXA7
GO:0016051	carbohydrate biosynthetic process	0.554087	HS2ST1
GO:0044262	cellular carbohydrate metabolic process	0.554087	HS2ST1
GO:1903706	regulation of hemopoiesis	0.554087	HOXA7
GO:0009890	negative regulation of biosynthetic process	0.555772	HOXA7/ZBTB7A/LDB2
GO:0050793	regulation of developmental process	0.555808	FAM60A/HOXA7/HOXA11/TAPT1
GO:0045595	regulation of cell differentiation	0.555808	FAM60A/HOXA7/HOXA11
GO:0051235	maintenance of location	0.558021	TAPT1
GO:0002683	negative regulation of immune system process	0.564707	HOXA7
GO:0008406	gonad development	0.564707	HOXA11
GO:0045137	development of primary sexual characteristics	0.564707	HOXA11
GO:0010720	positive regulation of cell development	0.586325	HOXA11
GO:0031346	positive regulation of cell projection organization	0.586325	TAPT1
GO:1901617	organic hydroxy compound biosynthetic process	0.586325	GCH1
GO:0007548	sex differentiation	0.588683	HOXA11
GO:0048608	reproductive structure development	0.588683	HOXA11
GO:0060173	limb development	0.588683	HOXA11
GO:0061458	reproductive system development	0.588683	HOXA11
GO:0007369	gastrulation	0.595673	HOXA11
GO:0048736	appendage development	0.595673	HOXA11
GO:0006820	anion transport	0.595673	SLC16A9
GO:0051098	regulation of binding	0.595673	ZBTB7A
GO:0071214	cellular response to abiotic stimulus	0.595673	GTF2H5
GO:0104004	cellular response to environmental stimulus	0.595673	GTF2H5
GO:1903131	mononuclear cell differentiation	0.595673	HOXA7
GO:0031589	cell-substrate adhesion	0.600264	HOXA7
GO:0042254	ribosome biogenesis	0.600264	GTF2H5
GO:0120031	plasma membrane bounded cell projection assembly	0.600264	TAPT1
GO:0030031	cell projection assembly	0.610084	TAPT1
GO:0045893	positive regulation of transcription, DNA-templated	0.610084	HOXA7/HOXA11/LDB2
GO:1902680	positive regulation of RNA biosynthetic process	0.610084	HOXA7/HOXA11/LDB2
GO:1903508	positive regulation of nucleic acid-templated transcription	0.610084	HOXA7/HOXA11/LDB2
GO:0006338	chromatin remodeling	0.624435	ZBTB7A
GO:0009101	glycoprotein biosynthetic process	0.627852	HS2ST1
GO:0048762	mesenchymal cell differentiation	0.627852	TAPT1
GO:0065004	protein-DNA complex assembly	0.627852	GTF2H5
GO:0006260	DNA replication	0.637129	NFIC
GO:0006066	alcohol metabolic process	0.639704	GCH1
GO:0030099	myeloid cell differentiation	0.639704	HOXA7
GO:0051254	positive regulation of RNA metabolic process	0.639704	HOXA7/HOXA11/LDB2
GO:0010638	positive regulation of organelle organization	0.639704	TAPT1
GO:0018205	peptidyl-lysine modification	0.639704	DOHH
GO:0034470	ncRNA processing	0.639704	GTF2H5
GO:0071824	protein-DNA complex subunit organization	0.639704	GTF2H5
GO:0009100	glycoprotein metabolic process	0.648186	HS2ST1
GO:0002521	leukocyte differentiation	0.667611	HOXA7
GO:0045165	cell fate commitment	0.675508	HOXA11
GO:0010557	positive regulation of macromolecule biosynthetic process	0.67903	HOXA7/HOXA11/LDB2
GO:0060485	mesenchyme development	0.680089	TAPT1
GO:0001503	ossification	0.694882	TAPT1
GO:0007276	gamete generation	0.694882	HOXA11
GO:0060284	regulation of cell development	0.702003	HOXA11
GO:0045935	positive regulation of nucleobase-containing compound metabolic process	0.702643	HOXA7/HOXA11/LDB2
GO:0009314	response to radiation	0.702643	GTF2H5
GO:0044089	positive regulation of cellular component biogenesis	0.702643	TAPT1
GO:0051240	positive regulation of multicellular organismal process	0.70309	HOXA11/TAPT1
GO:0051094	positive regulation of developmental process	0.718045	HOXA11/TAPT1
GO:0005975	carbohydrate metabolic process	0.718045	HS2ST1
GO:0016477	cell migration	0.718045	FAM60A/HOXA7
GO:0001525	angiogenesis	0.718045	HOXA7
GO:0045944	positive regulation of transcription by RNA polymerase II	0.718045	HOXA7/LDB2
GO:0034660	ncRNA metabolic process	0.718045	GTF2H5
GO:0120035	regulation of plasma membrane bounded cell projection organization	0.718045	TAPT1
GO:0007015	actin filament organization	0.718045	DMD
GO:0051239	regulation of multicellular organismal process	0.718045	HOXA7/HOXA11/TAPT1
GO:0051173	positive regulation of nitrogen compound metabolic process	0.718045	HOXA7/HOXA11/LDB2/GCH1
GO:0019953	sexual reproduction	0.718045	HOXA11
GO:0031344	regulation of cell projection organization	0.718045	TAPT1
GO:0044703	multi-organism reproductive process	0.718045	HOXA11
GO:0051704	multi-organism process	0.718045	HOXA11
GO:0022613	ribonucleoprotein complex biogenesis	0.718045	GTF2H5
GO:0030855	epithelial cell differentiation	0.718045	HOXA7
GO:0032504	multicellular organism reproduction	0.718045	HOXA11
GO:0048609	multicellular organismal reproductive process	0.718045	HOXA11
GO:0048870	cell motility	0.73049	FAM60A/HOXA7
GO:0051674	localization of cell	0.732773	FAM60A/HOXA7
GO:1901615	organic hydroxy compound metabolic process	0.733715	GCH1
GO:0051172	negative regulation of nitrogen compound metabolic process	0.740523	HOXA7/ZBTB7A/LDB2
GO:0003006	developmental process involved in reproduction	0.740523	HOXA11
GO:0006325	chromatin organization	0.740523	ZBTB7A
GO:0090407	organophosphate biosynthetic process	0.743882	GCH1
GO:0030155	regulation of cell adhesion	0.743882	HOXA7
GO:0033365	protein localization to organelle	0.743882	TAPT1
GO:0048514	blood vessel morphogenesis	0.743882	HOXA7
GO:0001568	blood vessel development	0.755156	HOXA7
GO:0031325	positive regulation of cellular metabolic process	0.755156	HOXA7/HOXA11/LDB2/GCH1
GO:0044283	small molecule biosynthetic process	0.763888	GCH1
GO:0048589	developmental growth	0.767358	HOXA11
GO:0031324	negative regulation of cellular metabolic process	0.767358	HOXA7/ZBTB7A/LDB2
GO:0001944	vasculature development	0.775506	HOXA7
GO:0030097	hemopoiesis	0.779166	HOXA7
GO:1901137	carbohydrate derivative biosynthetic process	0.782722	HS2ST1
GO:0022603	regulation of anatomical structure morphogenesis	0.789531	HOXA11
GO:0048534	hematopoietic or lymphoid organ development	0.789531	HOXA7
GO:0051241	negative regulation of multicellular organismal process	0.811076	HOXA7
GO:0040011	locomotion	0.824688	FAM60A/HOXA7
GO:0010605	negative regulation of macromolecule metabolic process	0.827991	HOXA7/ZBTB7A/LDB2
GO:0009893	positive regulation of metabolic process	0.827991	HOXA7/HOXA11/LDB2/GCH1
GO:0070925	organelle assembly	0.833229	TAPT1
GO:0002520	immune system development	0.84099	HOXA7
GO:0033043	regulation of organelle organization	0.845328	TAPT1
GO:0051130	positive regulation of cellular component organization	0.845328	TAPT1
GO:0044087	regulation of cellular component biogenesis	0.854879	TAPT1
GO:0009892	negative regulation of metabolic process	0.854879	HOXA7/ZBTB7A/LDB2
GO:0006281	DNA repair	0.85621	GTF2H5
GO:0045597	positive regulation of cell differentiation	0.85671	HOXA11
GO:0006928	movement of cell or subcellular component	0.85671	FAM60A/HOXA7
GO:0008284	positive regulation of cell population proliferation	0.85671	FAM60A
GO:0030036	actin cytoskeleton organization	0.85671	DMD
GO:0000003	reproduction	0.85671	HOXA11
GO:0022414	reproductive process	0.85671	HOXA11
GO:0030029	actin filament-based process	0.858217	DMD
GO:0002682	regulation of immune system process	0.861042	HOXA7
GO:0040007	growth	0.861042	HOXA11
GO:0032879	regulation of localization	0.861826	FAM60A/HOXA7
GO:0019637	organophosphate metabolic process	0.861826	GCH1
GO:0006396	RNA processing	0.861826	GTF2H5
GO:0009628	response to abiotic stimulus	0.861826	GTF2H5
GO:0097435	supramolecular fiber organization	0.879046	DMD
GO:1901135	carbohydrate derivative metabolic process	0.883744	HS2ST1
GO:1901566	organonitrogen compound biosynthetic process	0.892653	GCH1/HS2ST1
GO:0022607	cellular component assembly	0.895733	DMD/GTF2H5/TAPT1
GO:0048468	cell development	0.91567	HOXA11/TAPT1
GO:0072359	circulatory system development	0.91567	HOXA7
GO:0010604	positive regulation of macromolecule metabolic process	0.91567	HOXA7/HOXA11/LDB2
GO:0006974	cellular response to DNA damage stimulus	0.920421	GTF2H5
GO:0006259	DNA metabolic process	0.929396	GTF2H5
GO:0051276	chromosome organization	0.932582	ZBTB7A
GO:0044085	cellular component biogenesis	0.932582	DMD/GTF2H5/TAPT1
GO:0034622	cellular protein-containing complex assembly	0.932582	GTF2H5
GO:0055085	transmembrane transport	0.932582	SLC16A9
GO:0034613	cellular protein localization	0.932582	TAPT1
GO:0030154	cell differentiation	0.932582	FAM60A/HOXA7/HOXA11/TAPT1
GO:0070727	cellular macromolecule localization	0.932582	TAPT1
GO:0120036	plasma membrane bounded cell projection organization	0.936533	TAPT1
GO:0006811	ion transport	0.936533	SLC16A9
GO:0048869	cellular developmental process	0.936768	FAM60A/HOXA7/HOXA11/TAPT1
GO:0030030	cell projection organization	0.936926	TAPT1
GO:0006508	proteolysis	0.936926	NCLN
GO:0048523	negative regulation of cellular process	0.94635	FAM60A/HOXA7/ZBTB7A/LDB2
GO:0042127	regulation of cell population proliferation	0.94635	FAM60A
GO:0018193	peptidyl-amino acid modification	0.946427	DOHH
GO:0006915	apoptotic process	0.946427	SH3GLB1
GO:0007155	cell adhesion	0.946427	HOXA7
GO:0022610	biological adhesion	0.946427	HOXA7
GO:0012501	programmed cell death	0.951001	SH3GLB1
GO:0008219	cell death	0.961773	SH3GLB1
GO:0007267	cell-cell signaling	0.961773	FGFBP2
GO:0006468	protein phosphorylation	0.961773	GTF2H5
GO:0006996	organelle organization	0.961773	DMD/ZBTB7A/TAPT1
GO:0007010	cytoskeleton organization	0.961773	DMD
GO:0008283	cell population proliferation	0.961773	FAM60A
GO:0065003	protein-containing complex assembly	0.961773	GTF2H5
GO:0006796	phosphate-containing compound metabolic process	0.961773	GTF2H5/GCH1
GO:0006793	phosphorus metabolic process	0.961773	GTF2H5/GCH1
GO:0044281	small molecule metabolic process	0.961773	GCH1
GO:0051128	regulation of cellular component organization	0.971517	TAPT1
GO:0043933	protein-containing complex subunit organization	0.971517	GTF2H5
GO:0071702	organic substance transport	0.973661	SLC16A9
GO:0002376	immune system process	0.973661	HOXA7
GO:0008104	protein localization	0.973661	TAPT1
GO:0033554	cellular response to stress	0.973661	GTF2H5
GO:0016310	phosphorylation	0.973661	GTF2H5
GO:0051641	cellular localization	0.987	TAPT1
GO:0009966	regulation of signal transduction	0.987	NCLN
GO:0033036	macromolecule localization	0.987	TAPT1
GO:0006464	cellular protein modification process	0.987	DOHH/GTF2H5
GO:0036211	protein modification process	0.987	DOHH/GTF2H5
GO:0007399	nervous system development	0.987	LDB2
GO:0065009	regulation of molecular function	0.987	ZBTB7A
GO:0043412	macromolecule modification	0.987	DOHH/GTF2H5
GO:0010646	regulation of cell communication	0.987	NCLN
GO:0023051	regulation of signaling	0.987	NCLN
GO:0048583	regulation of response to stimulus	0.994876	NCLN
GO:0006950	response to stress	0.994876	GTF2H5
GO:0006810	transport	0.997137	SLC16A9
GO:0051234	establishment of localization	0.997137	SLC16A9
CC
GO:0005667	transcription regulator complex	0.787609	HOXA11/GTF2H5/LDB2
GO:1902554	serine/threonine protein kinase complex	0.787609	GTF2H5
GO:0016591	RNA polymerase II, holoenzyme	0.787609	GTF2H5
GO:1902911	protein kinase complex	0.787609	GTF2H5
GO:0000139	Golgi membrane	0.787609	HS2ST1/SH3GLB1
GO:0000428	DNA-directed RNA polymerase complex	0.787609	GTF2H5
GO:0030880	RNA polymerase complex	0.787609	GTF2H5
GO:0036064	ciliary basal body	0.787609	TAPT1
GO:0055029	nuclear DNA-directed RNA polymerase complex	0.787609	GTF2H5
GO:0000118	histone deacetylase complex	0.787609	FAM60A
GO:0005654	nucleoplasm	0.787609	FAM60A/HOXA6/HOXA7/HOXA11/GTF2H5
GO:0030176	integral component of endoplasmic reticulum membrane	0.787609	TAPT1
GO:0031227	intrinsic component of endoplasmic reticulum membrane	0.787609	TAPT1
GO:0042383	sarcolemma	0.787609	DMD
GO:0005741	mitochondrial outer membrane	0.787609	SH3GLB1
GO:0032432	actin filament bundle	0.787609	DMD
GO:0019867	outer membrane	0.787609	SH3GLB1
GO:0031968	organelle outer membrane	0.787609	SH3GLB1
GO:0000228	nuclear chromosome	0.787609	FAM60A
GO:0005884	actin filament	0.787609	DMD
GO:0031981	nuclear lumen	0.787609	FAM60A/HOXA6/HOXA7/HOXA11/GTF2H5
GO:0090575	RNA polymerase II transcription regulator complex	0.787609	GTF2H5
GO:0031090	organelle membrane	0.787609	HOXA7/NCLN/TAPT1/HS2ST1/SH3GLB1
GO:0031965	nuclear membrane	0.787609	HOXA7
GO:0061695	transferase complex, transferring phosphorus-containing groups	0.787609	GTF2H5
GO:0005789	endoplasmic reticulum membrane	0.787609	NCLN/TAPT1
GO:0042175	nuclear outer membrane-endoplasmic reticulum membrane network	0.787609	NCLN/TAPT1
GO:0031301	integral component of organelle membrane	0.787609	TAPT1
GO:0032993	protein-DNA complex	0.787609	HOXA11
GO:0098827	endoplasmic reticulum subcompartment	0.787609	NCLN/TAPT1
GO:0016607	nuclear speck	0.787609	HOXA6
GO:0031300	intrinsic component of organelle membrane	0.787609	TAPT1
GO:0031967	organelle envelope	0.787609	HOXA7/SH3GLB1
GO:0031975	envelope	0.787609	HOXA7/SH3GLB1
GO:0031974	membrane-enclosed lumen	0.787609	FAM60A/HOXA6/HOXA7/HOXA11/GTF2H5
GO:0043233	organelle lumen	0.787609	FAM60A/HOXA6/HOXA7/HOXA11/GTF2H5
GO:0070013	intracellular organelle lumen	0.787609	FAM60A/HOXA6/HOXA7/HOXA11/GTF2H5
GO:0045211	postsynaptic membrane	0.789677	DMD
GO:0005635	nuclear envelope	0.803668	HOXA7
GO:0097060	synaptic membrane	0.803668	DMD
GO:0005813	centrosome	0.803668	TAPT1
GO:0005794	Golgi apparatus	0.803668	HS2ST1/SH3GLB1
GO:0031984	organelle subcompartment	0.803668	NCLN/TAPT1
GO:0012505	endomembrane system	0.803668	HOXA7/NCLN/TAPT1/HS2ST1/SH3GLB1
GO:0005929	cilium	0.803668	TAPT1
GO:0140513	nuclear protein-containing complex	0.822008	FAM60A/GTF2H5
GO:0016604	nuclear body	0.822008	HOXA6
GO:0031966	mitochondrial membrane	0.822008	SH3GLB1
GO:0098794	postsynapse	0.822008	DMD
GO:1902494	catalytic complex	0.832025	FAM60A/GTF2H5
GO:0005740	mitochondrial envelope	0.832025	SH3GLB1
GO:0005815	microtubule organizing center	0.832025	TAPT1
GO:0005730	nucleolus	0.832025	GTF2H5
GO:0015629	actin cytoskeleton	0.832025	DMD
GO:0000785	chromatin	0.832025	FAM60A
GO:0098588	bounding membrane of organelle	0.832025	HS2ST1/SH3GLB1
GO:0140535	intracellular protein-containing complex	0.832025	GTF2H5
GO:0099513	polymeric cytoskeletal fiber	0.832025	DMD
GO:0005783	endoplasmic reticulum	0.832025	NCLN/TAPT1
GO:1990234	transferase complex	0.845698	GTF2H5
GO:0098590	plasma membrane region	0.902886	DMD
GO:0015630	microtubule cytoskeleton	0.902886	TAPT1
GO:0005887	integral component of plasma membrane	0.902886	SLC16A9
GO:0045202	synapse	0.902886	DMD
GO:0031226	intrinsic component of plasma membrane	0.902886	SLC16A9
GO:0005856	cytoskeleton	0.902886	DMD/TAPT1
GO:0099081	supramolecular polymer	0.902886	DMD
GO:0099512	supramolecular fiber	0.902886	DMD
GO:0016021	integral component of membrane	0.913679	NCLN/TAPT1/SLC16A9/HS2ST1
GO:0005739	mitochondrion	0.913679	SH3GLB1
GO:0005694	chromosome	0.931516	FAM60A
GO:0099080	supramolecular complex	0.931975	DMD
GO:0030054	cell junction	0.94953	DMD
GO:0005576	extracellular region	0.94953	HSD11B1L/FGFBP2
GO:0120025	plasma membrane bounded cell projection	0.94953	TAPT1
GO:0042995	cell projection	0.94953	TAPT1
GO:0005615	extracellular space	0.94953	FGFBP2
GO:0005886	plasma membrane	0.981689	DMD/SLC16A9
MF
GO:0000978	RNA polymerase II cis-regulatory region sequence-specific DNA binding	2.20767e-05	HOXA13/HOXA2/HOXA3/HOXA4/HOXA5/HOXA6/HOXA7/HOXA9/HOXA11/NFIC/ZBTB7A
GO:0000987	cis-regulatory region sequence-specific DNA binding	2.20767e-05	HOXA13/HOXA2/HOXA3/HOXA4/HOXA5/HOXA6/HOXA7/HOXA9/HOXA11/NFIC/ZBTB7A
GO:0000977	RNA polymerase II transcription regulatory region sequence-specific DNA binding	3.34024e-05	HOXA13/HOXA2/HOXA3/HOXA4/HOXA5/HOXA6/HOXA7/HOXA9/HOXA11/NFIC/ZBTB7A
GO:0000981	DNA-binding transcription factor activity, RNA polymerase II-specific	3.34024e-05	HOXA13/HOXA2/HOXA3/HOXA4/HOXA5/HOXA6/HOXA7/HOXA9/HOXA11/NFIC/ZBTB7A
GO:0140110	transcription regulator activity	3.34024e-05	HOXA13/HOXA2/HOXA3/HOXA4/HOXA5/HOXA6/HOXA7/HOXA9/HOXA11/NFIC/ZBTB7A/LDB2
GO:0003700	DNA-binding transcription factor activity	3.34024e-05	HOXA13/HOXA2/HOXA3/HOXA4/HOXA5/HOXA6/HOXA7/HOXA9/HOXA11/NFIC/ZBTB7A
GO:0000976	transcription cis-regulatory region binding	3.34024e-05	HOXA13/HOXA2/HOXA3/HOXA4/HOXA5/HOXA6/HOXA7/HOXA9/HOXA11/NFIC/ZBTB7A
GO:0001067	transcription regulatory region nucleic acid binding	3.34024e-05	HOXA13/HOXA2/HOXA3/HOXA4/HOXA5/HOXA6/HOXA7/HOXA9/HOXA11/NFIC/ZBTB7A
GO:1990837	sequence-specific double-stranded DNA binding	3.4238e-05	HOXA13/HOXA2/HOXA3/HOXA4/HOXA5/HOXA6/HOXA7/HOXA9/HOXA11/NFIC/ZBTB7A
GO:0043565	sequence-specific DNA binding	5.81686e-05	HOXA13/HOXA2/HOXA3/HOXA4/HOXA5/HOXA6/HOXA7/HOXA9/HOXA11/NFIC/ZBTB7A
GO:0003690	double-stranded DNA binding	6.28767e-05	HOXA13/HOXA2/HOXA3/HOXA4/HOXA5/HOXA6/HOXA7/HOXA9/HOXA11/NFIC/ZBTB7A
GO:0003677	DNA binding	0.00102039	HOXA13/HOXA2/HOXA3/HOXA4/HOXA5/HOXA6/HOXA7/HOXA9/HOXA11/NFIC/ZBTB7A/LCORL
GO:0043022	ribosome binding	0.481835	NCLN
GO:0008237	metallopeptidase activity	0.481835	NCLN
GO:0015291	secondary active transmembrane transporter activity	0.481835	SLC16A9
GO:0046914	transition metal ion binding	0.52704	DMD/DOHH/GCH1
GO:0004497	monooxygenase activity	0.554832	DOHH
GO:0043021	ribonucleoprotein complex binding	0.583248	NCLN
GO:0016810	hydrolase activity, acting on carbon-nitrogen (but not peptide) bonds	0.607444	GCH1
GO:0008270	zinc ion binding	0.635877	DMD/GCH1
GO:0005506	iron ion binding	0.669047	DOHH
GO:0016705	oxidoreductase activity, acting on paired donors, with incorporation or reduction of molecular oxygen	0.673463	DOHH
GO:0019838	growth factor binding	0.673463	FGFBP2
GO:0016491	oxidoreductase activity	0.693438	HSD11B1L/DOHH
GO:0022804	active transmembrane transporter activity	0.693438	SLC16A9
GO:0001216	DNA-binding transcription activator activity	0.754643	HOXA7
GO:0001228	DNA-binding transcription activator activity, RNA polymerase II-specific	0.754643	HOXA7
GO:0003712	transcription coregulator activity	0.772862	LDB2
GO:0051015	actin filament binding	0.772862	DMD
GO:0019904	protein domain specific binding	0.772862	LDB2
GO:0008134	transcription factor binding	0.82897	ZBTB7A
GO:0008233	peptidase activity	0.82897	NCLN
GO:0044877	protein-containing complex binding	0.82897	DMD/NCLN
GO:0005525	GTP binding	0.82897	GCH1
GO:0019001	guanyl nucleotide binding	0.829891	GCH1
GO:0032561	guanyl ribonucleotide binding	0.829891	GCH1
GO:0003779	actin binding	0.829891	DMD
GO:0008289	lipid binding	0.86863	SH3GLB1
GO:0022857	transmembrane transporter activity	0.989572	SLC16A9
GO:0005215	transporter activity	0.989572	SLC16A9
GO:0008092	cytoskeletal protein binding	0.989572	DMD
GO:0140096	catalytic activity, acting on a protein	0.989572	NCLN/DOHH
GO:0046872	metal ion binding	0.989572	DMD/DOHH/ZBTB7A/GCH1
GO:0043169	cation binding	0.989572	DMD/DOHH/ZBTB7A/GCH1
GO:0016787	hydrolase activity	0.989572	NCLN/GCH1
GO:0042802	identical protein binding	0.989572	HS2ST1
GO:0016740	transferase activity	0.989572	HS2ST1
GO:0035639	purine ribonucleoside triphosphate binding	0.989572	GCH1
GO:0032555	purine ribonucleotide binding	0.989572	GCH1
GO:0017076	purine nucleotide binding	0.989572	GCH1
GO:0032553	ribonucleotide binding	0.989572	GCH1
GO:0000166	nucleotide binding	0.989572	GCH1
GO:1901265	nucleoside phosphate binding	0.989572	GCH1
GO:0097367	carbohydrate derivative binding	0.989572	GCH1
GO:0043168	anion binding	0.989572	GCH1
GO:0036094	small molecule binding	0.989572	GCH1
KEGG
gga00790	Folate biosynthesis	0.29506	QDPR/GCH1
gga00760	Nicotinate and nicotinamide metabolism	0.29506	CD38/BST1
gga00562	Inositol phosphate metabolism	0.527351	PIP5K1C/SYNJ2
gga04070	Phosphatidylinositol signaling system	0.527351	PIP5K1C/SYNJ2
gga04520	Adherens junction	0.527351	PTPRM/CTNNA3
gga04020	Calcium signaling pathway	0.527351	GNA11/TBXA2R/CD38
gga00534	Glycosaminoglycan biosynthesis - heparan sulfate / heparin	0.527351	HS2ST1
gga00980	Metabolism of xenobiotics by cytochrome P450	0.527351	HSD11B1L
gga03022	Basal transcription factors	0.527351	GTF2H5
gga00140	Steroid hormone biosynthesis	0.527351	HSD11B1L
gga00330	Arginine and proline metabolism	0.527351	LAP3
gga00565	Ether lipid metabolism	0.527351	PLPP2
gga00480	Glutathione metabolism	0.527351	LAP3
gga03420	Nucleotide excision repair	0.527351	GTF2H5
gga03250	Viral life cycle - HIV-1	0.527351	BICD1
gga00600	Sphingolipid metabolism	0.527351	PLPP2
gga04814	Motor proteins	0.527351	MYO5B/DYNLT1
gga04080	Neuroactive ligand-receptor interaction	0.527351	CTSG/S1PR4/TBXA2R
gga00561	Glycerolipid metabolism	0.527351	PLPP2
gga04810	Regulation of actin cytoskeleton	0.527351	PIP5K1C/EZR
gga04820	Cytoskeleton in muscle cells	0.527351	DMD/ANK3
gga04144	Endocytosis	0.527351	PIP5K1C/SH3GLB1
gga05132	Salmonella infection	0.527351	TAB3/DYNLT1
gga05100	Bacterial invasion of epithelial cells	0.527351	CTNNA3
gga04914	Progesterone-mediated oocyte maturation	0.527351	FZR1
gga04540	Gap junction	0.527351	GNA11
gga04912	GnRH signaling pathway	0.527351	GNA11
gga00564	Glycerophospholipid metabolism	0.569561	PLPP2
gga00190	Oxidative phosphorylation	0.569561	NDUFV2
gga04270	Vascular smooth muscle contraction	0.569561	GNA11
gga04910	Insulin signaling pathway	0.569561	SOCS4
gga04068	FoxO signaling pathway	0.569561	S1PR4
gga04142	Lysosome	0.569561	CTSG
gga01240	Biosynthesis of cofactors	0.569561	GCH1
gga04621	NOD-like receptor signaling pathway	0.569561	TAB3
gga04120	Ubiquitin mediated proteolysis	0.569561	FZR1
gga04514	Cell adhesion molecules	0.569561	PTPRM
gga04110	Cell cycle	0.571194	FZR1
gga04140	Autophagy - animal	0.572911	SH3GLB1
gga04530	Tight junction	0.572911	EZR
gga04082	Neuroactive ligand signaling	0.618998	GNA11
gga04510	Focal adhesion	0.618998	PIP5K1C
gga04081	Hormone signaling	0.636334	GNA11
